# Supplementary material for: Targeting macrophages and ion homeostasis in T2D: new genes and therapeutic pathways identified
Source: Front Immunol. 2025 Aug 14;16:1514243. doi: 10.3389/fimmu.2025.1514243 (PMC12391075; doi:10.3389/fimmu.2025.1514243)
Supplement: Supplementary file 2 [file Table1.xlsx]

## Sheet: Supplementary Tables
Supplementary Table 1. Differentially Expressed Genes (DEGs) Between Type 2 Diabetes (T2D) and Nondiabetic (ND)
Supplementary Table 2. Genes List of Abnormal Blood Monovalent Inorganic Cation Concentration Related Genes (ABRGs)
Supplementary Table 3. Differentially Expressed ABRGs Between T2D and ND
Supplementary Table 4. AUC Results of Prediction Models
Supplementary Table 5. Protein Sequences of 7 Hub ABRGs Used for AlphaFold3 Prediction
Supplementary Table 6. Correlation Analysis of 7 Hub ABRGs
Supplementary Table 7. Correlation Between Hub ABRGs and Immune Cells in T2D
Supplementary Table 8. Enrichment Scores (ES) for Cytokine Responses Using Immune Response Enrichment Analysis (IREA)
Supplementary Table 9. Network Analysis of 7 Hub ABRGs Using STRING
Supplementary Table 10. Results of Closeness, Degree, EPC, MCC, MNC, and Radiality Algorithms
Supplementary Table 11. Upset Plot Results of Six Algorithms
Supplementary Table 12. Regulatory Network Between the 7 Hub ABRGs and Potential Transcription Factors (TFs)
Supplementary Table 13. Overlap of TFs Across Three Databases
Supplementary Table 14. Regulatory Network Between the 7 Hub ABRGs and Potential miRNAs
Supplementary Table 15. Overlap of miRNAs Across Two Databases

## Sheet: Table S1
Supplementary Table 1. Differentially Expressed Genes (DEGs) Between Type 2 Diabetes (T2D) and Nondiabetic (ND)
Gene	Avg_log2FC	Pct.1	Pct.2	P_val_adj	P_val
KCNAB2	0.695729	0.266	0.03	0	0
TNFRSF1B	1.45644	0.478	0.005	0	0
C1QA	3.4411	0.666	0.001	0	0
C1QC	2.72488	0.604	0	0	0
C1QB	3.25528	0.631	0.001	0	0
RUNX3	1.37892	0.44	0.002	0	0
THEMIS2	1.00361	0.353	0.04	0	0
LAPTM5	3.96933	0.93	0.006	0	0
CSF3R	0.524649	0.182	0	0	0
CD53	0.811078	0.285	0.001	0	0
CTSS	2.48435	0.74	0.09	0	0
S100A9	1.54726	0.247	0.006	0	0
S100A8	0.73772	0.114	0	0	0
S100A4	3.08179	0.672	0.035	0	0
CD84	0.618438	0.214	0.002	0	0
CD48	0.441169	0.145	0.001	0	0
ARHGAP30	0.522626	0.213	0.021	0	0
FCER1G	2.42024	0.621	0.005	0	0
FCGR2A	0.963173	0.329	0.005	0	0
FCGR3A	0.454489	0.141	0	0	0
NPL	0.479485	0.172	0.012	0	0
NCF2	0.476915	0.168	0.017	0	0
RGS1	2.95162	0.663	0.004	0	0
RGS2	2.38712	0.599	0.103	0	0
PTPRC	1.24514	0.442	0.001	0	0
PTPN7	0.2843	0.102	0.002	0	0
IL10	0.424486	0.119	0.001	0	0
FAM49A	1.04422	0.353	0.017	0	0
EPCAM	-2.17496	0.067	0.787	0	0
PLEK	1.15535	0.392	0.001	0	0
IL1B	2.0218	0.193	0.001	0	0
CXCR4	2.51221	0.728	0.027	0	0
KYNU	0.62229	0.211	0.002	0	0
ZEB2	1.85782	0.615	0.039	0	0
CYTIP	0.881827	0.284	0.004	0	0
WIPF1	1.03086	0.409	0.052	0	0
ITGA4	0.482559	0.162	0.005	0	0
AC096667.1	0.284076	0.113	0.002	0	0
NABP1	1.04403	0.347	0.043	0	0
NRP2	0.885061	0.406	0.085	0	0
SLC11A1	0.646223	0.206	0.024	0	0
INPP5D	0.306138	0.117	0.003	0	0
ARL4C	3.36618	0.875	0.256	0	0
RFTN1	0.346363	0.126	0.009	0	0
STAB1	1.31736	0.388	0.003	0	0
HCLS1	0.65031	0.253	0.013	0	0
CD86	1.09945	0.36	0	0	0
CSTA	0.441709	0.163	0.006	0	0
GNB4	0.910008	0.312	0.044	0	0
CXCL8	2.49668	0.469	0.081	0	0
CXCL3	1.68584	0.254	0.022	0	0
EREG	1.30561	0.187	0.001	0	0
GASK1B	0.625976	0.227	0.017	0	0
BASP1	1.8415	0.574	0.049	0	0
FYB1	0.554842	0.181	0.001	0	0
DAB2	1.08122	0.501	0.102	0	0
ST8SIA4	0.401096	0.154	0.014	0	0
TGFBI	2.28112	0.563	0.019	0	0
CD14	2.2589	0.541	0.137	0	0
CSF1R	0.576192	0.17	0.001	0	0
CD74	4.57767	0.893	0.121	0	0
HAVCR2	0.426835	0.158	0.006	0	0
DOCK2	0.582189	0.21	0.001	0	0
LCP2	0.793459	0.29	0.005	0	0
MGAT1	1.97228	0.746	0.378	0	0
LY86	0.495038	0.184	0	0	0
PHACTR1	1.13061	0.34	0.024	0	0
CD83	1.73154	0.5	0.02	0	0
HLA-B	1.43408	0.947	0.745	0	0
LST1	0.715022	0.272	0.001	0	0
AIF1	1.28188	0.376	0.009	0	0
GPSM3	0.647696	0.267	0.009	0	0
HLA-DRA	4.55864	0.887	0.032	0	0
HLA-DRB5	2.18391	0.49	0.017	0	0
HLA-DRB1	3.67655	0.82	0.044	0	0
HLA-DQA1	2.05721	0.56	0.003	0	0
HLA-DQB1	2.20783	0.614	0.033	0	0
HLA-DQA2	0.392171	0.112	0.001	0	0
HLA-DMB	1.30669	0.36	0.004	0	0
HLA-DMA	2.04259	0.639	0.068	0	0
HLA-DOA	0.294895	0.111	0.001	0	0
HLA-DPA1	3.49712	0.794	0.03	0	0
HLA-DPB1	3.68734	0.825	0.051	0	0
TREM2	0.374252	0.12	0	0	0
PLA2G7	1.94904	0.513	0.002	0	0
CD109	1.31139	0.431	0.023	0	0
PRDM1	1.28512	0.398	0.019	0	0
CALHM6	0.426331	0.165	0.007	0	0
SGK1	2.00389	0.603	0.115	0	0
AL355881.1	0.291417	0.103	0.002	0	0
STX11	1.02	0.423	0.054	0	0
QKI	1.53213	0.685	0.25	0	0
TTYH3	0.819987	0.289	0.037	0	0
GPNMB	2.58349	0.624	0.053	0	0
CPVL	1.38076	0.469	0.018	0	0
IKZF1	0.677364	0.246	0.002	0	0
FGL2	1.79999	0.371	0.004	0	0
PILRA	0.363395	0.125	0.006	0	0
PIK3CG	0.331133	0.129	0.001	0	0
DOCK4	1.1646	0.426	0.036	0	0
TFEC	0.274441	0.115	0	0	0
ATP6V1F	1.58856	0.902	0.784	0	0
TBXAS1	0.657165	0.235	0.013	0	0
CTSB	3.06518	0.817	0.433	0	0
MSR1	1.00371	0.3	0	0	0
ASAH1	2.51189	0.901	0.607	0	0
ADAM28	1.30201	0.437	0.004	0	0
CLU	-3.05316	0.156	0.774	0	0
CEBPD	2.12989	0.777	0.394	0	0
DOCK8	0.381347	0.161	0.016	0	0
ANXA1	1.28202	0.441	0.049	0	0
NINJ1	1.56002	0.629	0.228	0	0
ABCA1	2.21699	0.718	0.141	0	0
TLR4	0.59632	0.209	0.005	0	0
CELF2	1.09369	0.405	0.083	0	0
VIM	2.27372	0.896	0.42	0	0
PLXDC2	1.35024	0.446	0.053	0	0
APBB1IP	0.25842	0.108	0.006	0	0
SRGN	3.14311	0.865	0.035	0	0
PSAP	2.29038	0.926	0.815	0	0
RGS10	1.69217	0.59	0.037	0	0
PTPRE	1.55846	0.487	0.033	0	0
ADAM8	0.726914	0.204	0.012	0	0
IFITM10	1.13759	0.365	0.045	0	0
CTSD	3.07615	0.845	0.634	0	0
LSP1	0.836529	0.244	0.008	0	0
SPI1	1.57865	0.512	0.015	0	0
MPEG1	0.619626	0.18	0	0	0
MS4A6A	0.480467	0.16	0	0	0
MS4A4A	0.680883	0.215	0	0	0
MS4A7	2.39001	0.609	0.001	0	0
SLC15A3	0.824652	0.31	0.005	0	0
FTH1	3.09632	1	0.994	0	0
FERMT3	0.425618	0.176	0.006	0	0
NEAT1	1.81468	0.969	0.756	0	0
FOLR2	0.606132	0.164	0	0	0
SLCO2B1	0.506575	0.156	0.003	0	0
CTSC	1.41774	0.443	0.105	0	0
CASP1	0.29258	0.124	0.005	0	0
CARD16	0.408176	0.151	0.005	0	0
IL10RA	0.971642	0.353	0.024	0	0
CD4	0.555447	0.187	0.005	0	0
CD163	0.587671	0.182	0	0	0
A2M	1.66108	0.515	0.058	0	0
CLEC2B	1.29417	0.522	0.043	0	0
CLEC7A	1.45756	0.433	0.001	0	0
OLR1	1.18993	0.296	0	0	0
ARHGDIB	0.896002	0.283	0.041	0	0
KRT8	-2.07133	0.104	0.741	0	0
ZNF385A	0.857219	0.329	0.021	0	0
NCKAP1L	0.95046	0.363	0.004	0	0
IRAK3	0.41286	0.158	0.013	0	0
LYZ	2.67151	0.636	0.064	0	0
IGF1	0.49884	0.117	0.006	0	0
SLC8B1	0.917916	0.327	0.038	0	0
SDS	2.49451	0.481	0.001	0	0
ALOX5AP	1.87983	0.517	0.019	0	0
TPT1	1.04815	1	0.995	0	0
LCP1	1.34834	0.447	0.009	0	0
LPAR6	1.44051	0.469	0.032	0	0
GPR183	2.92971	0.706	0.005	0	0
RNASE6	0.581029	0.196	0	0	0
SLC7A7	0.430175	0.17	0.007	0	0
MMP14	1.1346	0.421	0.082	0	0
LGALS3	2.35662	0.867	0.316	0	0
NPC2	2.1657	0.9	0.717	0	0
RIN3	0.510208	0.216	0.015	0	0
TNFAIP2	0.725216	0.296	0.048	0	0
B2M	1.39708	0.999	0.969	0	0
PLEKHO2	0.521702	0.215	0.018	0	0
RPLP1	0.969687	1	0.996	0	0
BCL2A1	0.43196	0.136	0.003	0	0
IGSF6	1.21293	0.27	0.005	0	0
OTOA	0.471997	0.185	0.004	0	0
CORO1A	0.327879	0.125	0.004	0	0
ITGAX	1.71227	0.508	0.002	0	0
IRF8	0.660897	0.199	0.005	0	0
CYBA	2.38071	0.817	0.31	0	0
ARRB2	1.1047	0.432	0.058	0	0
CXCL16	1.68625	0.603	0.156	0	0
VMO1	1.31262	0.353	0.01	0	0
CD68	2.64875	0.755	0.25	0	0
PIK3R5	0.65628	0.243	0	0	0
GAS7	0.471565	0.198	0.021	0	0
EVI2B	1.04222	0.368	0.002	0	0
EVI2A	0.414849	0.154	0.002	0	0
CCL3	2.31873	0.279	0.004	0	0
CCL4	1.29884	0.103	0	0	0
CCL3L1	1.40827	0.171	0.002	0	0
CCR7	0.955292	0.124	0.002	0	0
FMNL1	0.970662	0.353	0.032	0	0
AC004687.1	0.733327	0.237	0.001	0	0
CD300A	0.405522	0.102	0.001	0	0
SLC16A3	0.368876	0.138	0.009	0	0
EMILIN2	0.956461	0.357	0.018	0	0
RAB31	1.5805	0.63	0.192	0	0
CFD	0.771078	0.341	0.045	0	0
SEMA6B	1.04175	0.326	0.017	0	0
MYO1F	0.648284	0.237	0.005	0	0
ACP5	3.23825	0.575	0.019	0	0
MYO9B	1.1844	0.467	0.104	0	0
BST2	0.733665	0.354	0.064	0	0
IFI30	4.53362	0.896	0.123	0	0
IGFLR1	0.722426	0.271	0.035	0	0
HCST	0.889717	0.29	0.014	0	0
TYROBP	3.65953	0.882	0.003	0	0
GMFG	1.29457	0.556	0.039	0	0
FCGBP	0.899368	0.211	0.004	0	0
AXL	0.524298	0.2	0.02	0	0
TGFB1	1.401	0.529	0.131	0	0
APOE	4.87891	0.754	0.044	0	0
APOC1	3.0351	0.585	0.021	0	0
APOC2	0.891263	0.141	0	0	0
C5AR1	1.03789	0.258	0.008	0	0
EMP3	1.85098	0.714	0.158	0	0
FTL	2.50012	0.998	0.992	0	0
CD37	1.00809	0.357	0.005	0	0
IL4I1	0.398463	0.105	0.004	0	0
CD33	0.29329	0.129	0.002	0	0
LAIR1	0.723573	0.241	0.005	0	0
LILRB4	0.432164	0.158	0	0	0
SIRPA	0.812035	0.336	0.047	0	0
RASSF2	0.432441	0.167	0.006	0	0
DSTN	-1.50139	0.382	0.919	0	0
HCK	0.432676	0.17	0	0	0
MMP9	0.905378	0.134	0.01	0	0
SAMSN1	0.948929	0.251	0.004	0	0
ICOSLG	0.535065	0.197	0.017	0	0
ITGB2	1.34359	0.415	0	0	0
OSM	0.674602	0.14	0.001	0	0
HMOX1	0.932316	0.292	0.03	0	0
NCF4	0.40519	0.145	0.002	0	0
LGALS1	2.25855	0.736	0.157	0	0
TYMP	1.92107	0.642	0.131	0	0
CSF2RA	0.995768	0.291	0.002	0	0
IL3RA	0.530732	0.169	0.009	0	0
TMSB4X	1.88808	0.987	0.865	0	0
SAT1	1.94968	0.952	0.741	0	0
CXorf21	0.303964	0.105	0	0	0
CYBB	0.961727	0.275	0.003	0	0
GPR34	0.58044	0.165	0	0	0
WAS	0.419292	0.173	0.002	0	0
VSIG4	0.355248	0.111	0	0	0
DOCK11	0.345426	0.121	0.006	0	0
HOTAIRM1	0.609765	0.347	0.063	1.20805e-301	3.3006e-306
BEX1	-2.19223	0.108	0.713	1.07126e-296	2.92687e-301
PPA1	-1.20839	0.178	0.791	2.66607e-296	7.28414e-301
C1orf162	0.537115	0.172	0.018	1.28692e-294	3.51609e-299
SEMA4A	0.343952	0.118	0.009	1.8246e-293	4.9851e-298
PERP	-1.3947	0.083	0.695	2.52817e-292	6.90738e-297
CD9	1.6129	0.753	0.358	6.98171e-287	1.90752e-291
TLR1	0.430433	0.166	0.018	9.85065e-285	2.69136e-289
RNF144B	0.809704	0.249	0.04	9.94591e-281	2.71739e-285
TNFSF13B	0.442433	0.149	0.015	1.81002e-277	4.94526e-282
RUNX2	0.307495	0.106	0.008	2.24316e-276	6.12867e-281
CPE	-2.92214	0.058	0.645	3.02554e-275	8.26628e-280
LRP1	0.716125	0.315	0.061	1.91777e-273	5.23966e-278
IER5L	1.10483	0.385	0.091	3.72624e-273	1.01807e-277
OGFRL1	1.59037	0.601	0.248	2.62744e-267	7.17861e-272
BEX2	-1.40419	0.104	0.685	1.22995e-264	3.36043e-269
HSP90AB1	-1.1918	0.657	0.962	8.00273e-264	2.18648e-268
BRI3	1.43495	0.911	0.845	1.44231e-259	3.94064e-264
LITAF	1.22326	0.543	0.19	3.81837e-255	1.04324e-259
GRN	1.92885	0.799	0.592	4.67693e-254	1.27782e-258
RAB34	0.699451	0.316	0.063	7.32078e-254	2.00016e-258
PLIN2	1.44523	0.576	0.224	2.93062e-253	8.00694e-258
SCG5	-3.59716	0.091	0.627	4.00443e-251	1.09408e-255
ZFP36	1.57397	0.601	0.247	3.93729e-249	1.07573e-253
ADAP2	0.623657	0.238	0.04	1.18879e-247	3.24798e-252
SSR4	-1.38738	0.732	0.925	5.09137e-243	1.39105e-247
TMSB10	1.00938	0.95	0.816	1.63079e-241	4.45558e-246
SMIM3	0.89424	0.387	0.097	4.77388e-241	1.3043e-245
NTAN1	1.02483	0.471	0.153	1.18407e-240	3.23506e-245
FXYD2	-2.69091	0.066	0.606	2.40057e-240	6.55876e-245
DSP	-1.24171	0.062	0.616	4.27573e-240	1.1682e-244
TIMP2	1.47429	0.702	0.393	1.5507e-238	4.23678e-243
KRT18	-2.00293	0.099	0.662	3.78003e-238	1.03277e-242
MARCH1	0.415504	0.153	0.018	1.12507e-234	3.07388e-239
GYPC	0.859898	0.463	0.13	3.85772e-233	1.05399e-237
BTG1	1.65148	0.894	0.807	3.9677e-232	1.08404e-236
LYN	1.04342	0.496	0.175	4.68354e-232	1.27962e-236
SPINT2	-1.60019	0.353	0.805	1.02817e-231	2.80914e-236
LPCAT2	0.606821	0.21	0.033	1.54039e-230	4.20861e-235
PFKFB3	0.841929	0.269	0.054	8.65377e-229	2.36435e-233
LPXN	0.588134	0.202	0.032	6.59152e-226	1.80091e-230
RAPGEF1	1.26496	0.534	0.213	2.16252e-225	5.90835e-230
SLC31A2	0.624504	0.263	0.052	6.21031e-225	1.69676e-229
PYCARD	0.654769	0.255	0.049	1.64879e-224	4.50478e-229
CEBPB	1.49046	0.594	0.263	9.76482e-223	2.66791e-227
DSE	0.930706	0.343	0.087	2.76999e-222	7.56806e-227
CREG1	1.35493	0.583	0.267	3.44173e-222	9.40337e-227
BEX3	-1.24627	0.102	0.64	1.90272e-221	5.19855e-226
PCSK1N	-3.58589	0.109	0.595	5.95497e-221	1.627e-225
PDPN	0.41811	0.141	0.016	8.42777e-221	2.30261e-225
C12orf75	-1.43027	0.043	0.567	4.17716e-220	1.14127e-224
CTSH	1.00412	0.483	0.159	4.87162e-220	1.33101e-224
SEC11C	-1.39635	0.394	0.822	1.10799e-218	3.02722e-223
HIF1A	1.7969	0.726	0.47	1.14132e-215	3.11826e-220
LY96	0.404969	0.167	0.023	7.64884e-213	2.08979e-217
GLUL	1.56027	0.595	0.29	2.34616e-212	6.41008e-217
GM2A	1.10216	0.388	0.117	1.60777e-211	4.3927e-216
CAMK2N1	-1.34059	0.037	0.549	4.56821e-211	1.24811e-215
ZFP36L2	1.81976	0.674	0.378	7.32765e-211	2.00203e-215
CHGB	-3.20786	0.059	0.56	4.36074e-210	1.19143e-214
C12orf57	-0.899384	0.265	0.79	4.73037e-209	1.29242e-213
ENG	0.468012	0.238	0.043	5.11081e-208	1.39636e-212
ATP1B1	-1.36758	0.189	0.686	8.72476e-206	2.38375e-210
SCG3	-1.87335	0.031	0.534	1.26008e-205	3.44274e-210
PLEKHO1	0.736568	0.427	0.128	1.12224e-204	3.06616e-209
BID	1.1722	0.45	0.155	1.20051e-203	3.27999e-208
CHGA	-2.93154	0.051	0.543	1.27113e-202	3.47295e-207
SEZ6L2	-1.1697	0.039	0.541	7.1356e-202	1.94956e-206
HK2	0.324464	0.129	0.015	7.31553e-202	1.99872e-206
NUCB2	-0.939564	0.143	0.655	1.62934e-200	4.45164e-205
NPDC1	-1.13557	0.057	0.554	3.462e-200	9.45877e-205
SOD2	1.7675	0.853	0.682	1.0691e-199	2.92096e-204
METRNL	0.883722	0.342	0.093	6.59701e-198	1.80241e-202
CAPG	1.13855	0.366	0.106	7.09746e-198	1.93914e-202
HLX	0.268198	0.121	0.013	2.67839e-197	7.31779e-202
SYK	0.66432	0.254	0.054	3.70465e-197	1.01217e-201
PHPT1	-1.06488	0.236	0.738	5.8887e-197	1.60889e-201
LGMN	2.51976	0.585	0.299	4.41285e-196	1.20566e-200
PDE4B	0.771961	0.218	0.04	2.02086e-195	5.52133e-200
SH2B3	0.842956	0.326	0.087	9.69949e-194	2.65006e-198
OCIAD2	-0.935258	0.139	0.636	1.89851e-192	5.18704e-197
AC020656.1	0.665348	0.147	0.02	2.8144e-192	7.6894e-197
IGFBP7	-2.4339	0.083	0.571	3.77423e-192	1.03118e-196
CYSTM1	-1.18864	0.316	0.785	1.12402e-191	3.071e-196
RALA	1.57325	0.634	0.352	2.0166e-191	5.50967e-196
TUSC3	-1.08404	0.035	0.518	2.39434e-191	6.54173e-196
PTPRN	-1.83714	0.054	0.529	3.24067e-191	8.85405e-196
TMEM238	-0.887843	0.082	0.576	3.48929e-191	9.53332e-196
LACTB	0.980839	0.448	0.164	1.34362e-190	3.671e-195
PRDX2	-1.01835	0.159	0.651	3.03535e-190	8.29308e-195
HTRA1	0.955924	0.335	0.091	1.0207e-188	2.78871e-193
RPS16	0.826256	0.983	0.981	3.96768e-188	1.08404e-192
CST3	1.18676	0.928	0.918	7.97143e-188	2.17793e-192
RBP1	-1.01347	0.15	0.648	1.48135e-187	4.0473e-192
NCKAP1	-0.869963	0.106	0.601	4.73453e-187	1.29355e-191
BNIP3	-0.96797	0.133	0.63	1.46243e-186	3.99561e-191
THBS1	1.40305	0.29	0.069	1.91832e-186	5.24118e-191
MAN2B1	0.983663	0.444	0.167	1.44096e-185	3.93695e-190
STK17B	0.683504	0.264	0.06	1.94611e-185	5.31709e-190
MIF	-1.00645	0.78	0.96	3.92875e-185	1.0734e-189
MXRA7	-1.00154	0.128	0.607	7.10501e-185	1.94121e-189
SCGN	-1.53064	0.033	0.504	3.64203e-183	9.95063e-188
ATP6V0B	1.01493	0.898	0.857	5.66103e-183	1.54669e-187
UBA52	0.694621	0.971	0.98	9.04721e-182	2.47185e-186
MAP1B	-1.30842	0.025	0.493	7.27696e-181	1.98819e-185
RNASE1	2.33367	0.487	0.195	1.28773e-180	3.51828e-185
ARFGEF3	-1.0721	0.05	0.515	1.65301e-180	4.51629e-185
LIPA	1.47098	0.389	0.133	5.18388e-180	1.41632e-184
THBD	0.61881	0.195	0.035	1.23469e-177	3.37337e-182
SCG2	-1.74602	0.03	0.487	1.86039e-175	5.08291e-180
PTGER4	0.553256	0.185	0.033	1.93153e-174	5.27726e-179
CDH1	-0.928045	0.049	0.509	2.25209e-174	6.1531e-179
ARHGAP45	0.304998	0.137	0.019	2.36179e-173	6.45281e-178
GSTO1	1.19816	0.733	0.524	3.5621e-173	9.73226e-178
SPTBN1	-1.06072	0.087	0.557	5.98488e-172	1.63517e-176
SLC43A2	1.12441	0.445	0.173	2.60471e-171	7.1165e-176
PLAUR	1.18463	0.39	0.126	4.06516e-170	1.11067e-174
S100A6	0.665149	0.917	0.754	4.69228e-170	1.28201e-174
RNF130	1.20399	0.55	0.284	1.32654e-169	3.62432e-174
ZNF267	0.986794	0.462	0.184	2.39631e-169	6.54712e-174
SLC7A2	-1.24193	0.045	0.494	3.73831e-169	1.02137e-173
KIAA1324	-0.986613	0.049	0.497	1.01801e-168	2.78136e-173
RPL23	0.788308	0.97	0.957	2.79747e-168	7.64314e-173
JARID2	1.19203	0.441	0.171	3.13729e-168	8.57159e-173
GRB2	1.25341	0.651	0.413	3.41004e-168	9.31679e-173
GPX4	0.99809	0.911	0.842	3.59794e-168	9.83016e-173
CMTM3	0.577311	0.273	0.067	6.70624e-168	1.83226e-172
TTR	-4.68811	0.238	0.612	1.50554e-167	4.11339e-172
KBTBD8	0.267795	0.1	0.011	2.03451e-167	5.55862e-172
PLEKHA2	0.639568	0.279	0.072	1.53389e-165	4.19085e-170
ACTG1	-1.29584	0.566	0.896	2.11577e-165	5.78064e-170
VGF	-2.31639	0.042	0.483	2.79856e-165	7.64612e-170
ALDH3B1	0.264541	0.121	0.015	5.89897e-164	1.6117e-168
MANBA	0.768344	0.334	0.102	9.65772e-164	2.63865e-168
SDCBP	1.24786	0.685	0.471	1.95912e-163	5.35265e-168
RPL37	0.717483	0.99	0.987	2.45975e-163	6.72045e-168
PREX1	0.593951	0.273	0.07	4.64379e-163	1.26876e-167
ARPC2	1.04235	0.817	0.695	9.32733e-163	2.54838e-167
VSIR	0.460197	0.169	0.029	7.05144e-162	1.92657e-166
PABPC1	1.07286	0.854	0.789	7.45814e-162	2.03769e-166
MITF	0.547039	0.219	0.047	1.14125e-161	3.11809e-166
PDLIM1	-0.732374	0.049	0.489	4.31624e-161	1.17927e-165
ALDH1A1	-1.18268	0.096	0.546	2.76753e-160	7.56135e-165
FCGRT	1.48081	0.647	0.425	5.82084e-160	1.59035e-164
PMP22	0.674119	0.263	0.064	1.72806e-159	4.72135e-164
RILPL2	0.729299	0.349	0.112	5.34352e-158	1.45994e-162
H3F3A	0.698541	0.97	0.949	1.48841e-156	4.06658e-161
APP	-0.966224	0.222	0.675	1.55947e-156	4.26073e-161
KLF6	1.24804	0.75	0.503	3.70434e-156	1.01209e-160
BEX5	-0.733758	0.072	0.512	6.38793e-156	1.74529e-160
PAM	-1.0705	0.085	0.517	1.3473e-155	3.68105e-160
RPL39	0.724851	0.976	0.987	1.17792e-154	3.21829e-159
EEPD1	0.501934	0.212	0.046	1.30354e-154	3.56149e-159
RPS14	0.624719	0.994	0.992	1.8475e-154	5.04768e-159
IER5	0.742345	0.325	0.1	1.986e-154	5.42608e-159
TXNIP	1.21818	0.777	0.53	1.31791e-152	3.60075e-157
PIK3AP1	0.596179	0.235	0.055	3.33494e-152	9.1116e-157
TMOD1	-0.847885	0.036	0.454	3.92286e-152	1.07179e-156
IFT57	-0.74706	0.155	0.607	2.75907e-151	7.53824e-156
BMF	0.645338	0.286	0.081	3.63397e-151	9.92861e-156
TBC1D2	0.283372	0.128	0.018	1.74982e-150	4.78079e-155
DMKN	-0.656278	0.047	0.466	3.04361e-150	8.31564e-155
PRDX4	-0.798138	0.327	0.75	1.07241e-149	2.92999e-154
RNASET2	1.25354	0.516	0.269	6.34657e-149	1.73399e-153
CFLAR	1.2288	0.638	0.397	1.96821e-148	5.37749e-153
PELI1	1.08462	0.374	0.136	6.60826e-148	1.80549e-152
METRN	-0.850201	0.102	0.527	2.04482e-147	5.58678e-152
PIK3R1	0.991124	0.435	0.181	7.15206e-147	1.95406e-151
DUSP1	1.46366	0.697	0.483	8.11262e-147	2.2165e-151
FOSL2	1.08458	0.448	0.192	4.17354e-146	1.14028e-150
SCGB2A1	-1.15634	0.024	0.43	6.94457e-146	1.89737e-150
SNHG19	-0.757586	0.095	0.525	1.12702e-145	3.0792e-150
TPD52	-0.745282	0.124	0.556	1.60214e-145	4.37731e-150
CTNNB1	1.1751	0.64	0.395	1.75662e-144	4.79939e-149
PCSK2	-1.32762	0.027	0.433	3.86666e-144	1.05644e-148
KIF1A	-0.780849	0.037	0.44	4.07179e-144	1.11248e-148
CYP51A1	-0.745008	0.134	0.565	9.85615e-144	2.69286e-148
RPL27	0.683306	0.962	0.963	1.15803e-143	3.16392e-148
ARPC3	1.03942	0.813	0.758	2.39304e-143	6.53818e-148
CLDN7	-0.856525	0.079	0.493	2.65201e-142	7.24574e-147
GNA13	1.20445	0.533	0.285	3.4044e-142	9.3014e-147
CHPF	-0.574597	0.072	0.486	4.86775e-141	1.32995e-145
GPX3	-1.32615	0.074	0.476	6.54747e-141	1.78888e-145
CD63	0.80829	0.973	0.967	6.85392e-141	1.87261e-145
MSN	0.710928	0.473	0.191	7.00271e-141	1.91326e-145
SLC22A17	-0.959431	0.022	0.417	1.57305e-139	4.29785e-144
PFN2	-0.690858	0.04	0.438	2.59268e-139	7.08364e-144
ABCG1	0.999439	0.434	0.185	5.21383e-139	1.4245e-143
HLA-E	0.957375	0.803	0.635	1.8181e-138	4.96735e-143
ELF3	-1.05394	0.076	0.479	2.52924e-138	6.9103e-143
PAK3	-0.832576	0.028	0.419	4.75182e-138	1.29828e-142
HSP90B1	-0.969719	0.48	0.84	2.39725e-135	6.5497e-140
PRDX5	-0.869479	0.418	0.803	4.85779e-135	1.32723e-139
CMTM8	-0.591776	0.046	0.437	2.27144e-134	6.20594e-139
XBP1	-0.756543	0.333	0.756	2.40096e-134	6.55983e-139
MEIS2	-0.703594	0.033	0.424	6.4558e-134	1.76383e-138
GNAS	-1.76498	0.852	0.941	3.21199e-133	8.77569e-138
HSPA5	-1.1769	0.439	0.817	3.49525e-133	9.5496e-138
AC025164.1	0.466919	0.156	0.029	2.55873e-132	6.99086e-137
RPS19	0.631401	0.987	0.99	4.57939e-132	1.25116e-136
MAP1LC3A	-0.695002	0.077	0.476	9.09519e-132	2.48496e-136
SNN	0.822143	0.362	0.137	1.17745e-131	3.21699e-136
CALM1	-0.908125	0.696	0.921	1.22045e-130	3.33448e-135
MALT1	1.02385	0.387	0.156	1.65432e-130	4.51988e-135
NOTCH1	0.316359	0.15	0.027	3.09738e-130	8.46255e-135
CCDC88A	0.963023	0.452	0.212	5.30633e-129	1.44978e-133
SMOX	0.996185	0.279	0.086	1.89828e-128	5.18642e-133
TJP1	-0.735863	0.066	0.454	6.69033e-128	1.82791e-132
RPS23	0.597898	0.991	0.993	5.8221e-127	1.59069e-131
CLDN4	-1.06741	0.055	0.435	1.37634e-126	3.76038e-131
TMED3	-0.608032	0.223	0.643	7.13504e-126	1.94941e-130
MAL2	-0.606342	0.042	0.42	7.3086e-126	1.99683e-130
UCHL1	-1.1227	0.03	0.4	5.26724e-125	1.4391e-129
TNFRSF12A	-1.11694	0.151	0.545	5.71165e-125	1.56052e-129
ARPC1B	1.25338	0.639	0.452	6.56235e-125	1.79294e-129
CHST11	0.493336	0.206	0.051	1.69635e-124	4.63471e-129
ADPGK	0.760053	0.379	0.153	3.21608e-124	8.78686e-129
ZNF483	-0.687328	0.03	0.399	1.15149e-123	3.14605e-128
RPS11	0.580585	0.982	0.983	1.24916e-123	3.41291e-128
CLN8	1.11274	0.471	0.24	1.30364e-123	3.56177e-128
BCAM	-0.797784	0.029	0.393	9.55256e-123	2.60992e-127
AKAP13	1.01958	0.567	0.333	1.22945e-122	3.35906e-127
YWHAQ	-0.670965	0.339	0.752	1.69163e-122	4.62181e-127
PCDH17	-0.863908	0.022	0.382	7.41678e-122	2.02639e-126
RPL28	0.579806	0.992	0.991	1.09877e-121	3.00203e-126
M6PR	1.15291	0.601	0.414	1.35327e-121	3.69735e-126
PLD3	1.2464	0.719	0.584	8.37893e-121	2.28926e-125
CASP8	0.381071	0.131	0.023	9.40507e-121	2.56962e-125
CUTA	-0.755492	0.29	0.691	1.27609e-120	3.48648e-125
P4HTM	-0.615269	0.088	0.468	5.01868e-120	1.37119e-124
CYTH1	0.801029	0.385	0.159	5.13085e-120	1.40183e-124
APLP1	-0.687608	0.023	0.383	8.63641e-120	2.35961e-124
SURF2	-0.646009	0.13	0.524	3.9939e-119	1.0912e-123
SH3YL1	-0.556784	0.086	0.464	7.76578e-119	2.12174e-123
ALOX5	0.548176	0.174	0.039	7.80289e-119	2.13188e-123
DEPP1	-1.00869	0.056	0.424	2.27687e-118	6.22078e-123
ZFYVE16	0.853658	0.44	0.206	2.33497e-118	6.37952e-123
EEF1A2	-0.801025	0.031	0.389	3.85928e-118	1.05442e-122
QPCT	-0.853839	0.07	0.435	4.24986e-118	1.16113e-122
LGALS9	0.304015	0.141	0.027	1.01637e-117	2.77689e-122
FKBP11	-0.591301	0.087	0.461	3.01134e-117	8.22748e-122
RIC3	-0.491936	0.056	0.426	4.60092e-117	1.25705e-121
SWAP70	0.885916	0.465	0.23	1.02803e-116	2.80875e-121
PRSS23	-0.778057	0.033	0.387	1.39031e-116	3.79856e-121
CLDN3	-0.604864	0.031	0.383	1.56429e-116	4.27389e-121
HNMT	0.473507	0.222	0.06	1.74731e-116	4.77395e-121
PTPRN2	-0.672713	0.032	0.388	1.80541e-116	4.93269e-121
FOXA2	-0.541676	0.022	0.373	2.17092e-116	5.93132e-121
MAP3K13	-0.57652	0.166	0.563	2.21521e-116	6.05231e-121
PPP1R1A	-1.0012	0.03	0.379	2.5663e-116	7.01155e-121
SLC25A4	-0.541737	0.067	0.434	3.50841e-116	9.58555e-121
GBP2	0.495469	0.222	0.06	5.54733e-116	1.51562e-120
C1orf54	0.351288	0.165	0.036	9.50076e-116	2.59576e-120
TUBA4A	-0.699631	0.06	0.426	1.1197e-115	3.05921e-120
FAU	0.566517	0.978	0.986	2.10542e-115	5.75236e-120
AREG	0.963851	0.125	0.022	3.11592e-115	8.5132e-120
RPS20	0.638892	0.981	0.974	6.56081e-115	1.79252e-119
MAGED1	-0.562081	0.066	0.433	1.01276e-114	2.76703e-119
CTTN	-0.595431	0.052	0.411	1.26865e-114	3.46617e-119
CALY	-1.13175	0.019	0.367	1.79349e-114	4.9001e-119
PSMB5	-0.682459	0.267	0.664	1.99704e-114	5.45626e-119
RPL10	0.54458	0.997	0.993	2.37773e-114	6.49635e-119
RGS19	0.305471	0.127	0.023	3.79437e-114	1.03668e-118
MORF4L2	-0.604473	0.268	0.669	6.61512e-114	1.80736e-118
YWHAE	-0.669663	0.389	0.79	2.06405e-113	5.63933e-118
HOOK1	-0.507234	0.02	0.363	5.21959e-113	1.42608e-117
HLA-C	0.782575	0.879	0.809	5.62627e-113	1.53719e-117
STARD10	-0.563172	0.198	0.606	4.16925e-112	1.13911e-116
SYT4	-0.671033	0.018	0.359	4.67822e-112	1.27817e-116
STX7	0.712839	0.332	0.127	8.88078e-112	2.42638e-116
MPP6	-0.532762	0.031	0.375	1.06549e-111	2.9111e-116
RPS29	0.648816	0.99	0.984	1.07322e-111	2.93222e-116
RPS27	0.601965	0.993	0.994	1.18101e-111	3.22671e-116
ERO1B	-0.699792	0.087	0.448	1.49212e-111	4.07673e-116
MDK	-0.747117	0.035	0.382	2.07105e-111	5.65844e-116
IFI16	0.350173	0.219	0.056	2.55146e-111	6.97101e-116
CXCL2	1.25455	0.281	0.091	4.8371e-111	1.32158e-115
CD24	-1.50965	0.108	0.468	7.89363e-111	2.15667e-115
IQGAP2	0.610235	0.208	0.055	7.9928e-111	2.18377e-115
AC020916.1	0.870489	0.322	0.118	1.41336e-110	3.86153e-115
KIF3B	-0.590646	0.098	0.463	1.57235e-110	4.29593e-115
SELENOK	-0.724529	0.378	0.767	4.66049e-110	1.27332e-114
PFDN5	0.56597	0.943	0.949	8.80261e-110	2.40502e-114
MT-CO1	0.609692	0.982	0.959	8.98687e-110	2.45536e-114
FRMD4A	0.424356	0.172	0.04	1.0022e-109	2.73817e-114
PLPP5	-0.490813	0.151	0.537	4.26459e-109	1.16516e-113
AHR	0.825937	0.354	0.143	4.30779e-109	1.17696e-113
NR4A2	1.23016	0.433	0.214	5.99981e-109	1.63925e-113
PPIF	1.16103	0.393	0.181	6.43188e-109	1.7573e-113
SAMHD1	0.405123	0.157	0.035	7.41909e-109	2.02702e-113
PEG10	-1.20047	0.022	0.359	9.58162e-109	2.61786e-113
RUNX1	0.562472	0.278	0.089	2.44101e-108	6.66923e-113
CSGALNACT2	0.791165	0.395	0.174	6.51171e-108	1.77911e-112
RORA	-0.538128	0.067	0.42	1.00224e-107	2.73829e-112
ODC1	-0.661131	0.137	0.504	1.9895e-107	5.43564e-112
TSPO	0.955223	0.556	0.329	2.78853e-107	7.61873e-112
ZFP36L1	0.951535	0.629	0.356	3.12175e-107	8.52913e-112
LINC00511	-0.578763	0.029	0.366	4.12835e-107	1.12793e-111
NUDC	-0.668609	0.344	0.727	6.50375e-107	1.77693e-111
LAPTM4B	-0.594593	0.07	0.417	7.79311e-107	2.12921e-111
LSR	-0.579116	0.067	0.41	1.7788e-106	4.85999e-111
FAM102A	-0.505047	0.096	0.457	3.74822e-106	1.02408e-110
CRIP2	-0.67316	0.029	0.363	5.91853e-106	1.61704e-110
SELENOP	3.80132	0.53	0.362	5.91946e-106	1.61729e-110
SORBS2	-0.567137	0.03	0.36	3.83162e-105	1.04686e-109
SNRPN	-0.704112	0.219	0.591	8.17806e-105	2.23438e-109
TMEM258	-0.626691	0.43	0.813	1.01525e-104	2.77382e-109
SOCS3	0.770286	0.266	0.087	2.1785e-104	5.95203e-109
DUSP26	-0.568003	0.013	0.334	2.6337e-104	7.19572e-109
MAGI2-AS3	-0.584309	0.045	0.384	2.93807e-104	8.02729e-109
S100A11	0.854373	0.773	0.599	3.06142e-104	8.3643e-109
RAB3B	-0.689579	0.022	0.349	4.46133e-104	1.21891e-108
IGFBP2	-1.10339	0.053	0.386	8.36272e-104	2.28483e-108
OPTN	-0.462451	0.076	0.426	9.29809e-104	2.54039e-108
LMAN1	-0.653185	0.307	0.69	9.94289e-104	2.71656e-108
GC	-1.80676	0.028	0.35	1.15171e-103	3.14665e-108
PAG1	0.45137	0.18	0.045	1.36102e-103	3.71852e-108
MPP1	0.696853	0.281	0.101	2.36483e-103	6.46112e-108
MAP9	-0.538916	0.037	0.366	8.14302e-103	2.22481e-107
TSPAN13	-0.472018	0.044	0.375	1.11133e-102	3.03635e-107
CKB	-0.612214	0.084	0.434	2.82489e-102	7.71808e-107
COMTD1	-0.517546	0.091	0.436	6.00552e-102	1.64081e-106
EGR2	0.412985	0.123	0.023	6.40526e-102	1.75002e-106
NDUFA4	0.712614	0.821	0.749	7.79304e-102	2.12919e-106
SYP	-0.589691	0.026	0.348	8.25679e-102	2.25589e-106
GRINA	1.07545	0.566	0.388	1.42512e-101	3.89366e-106
ITM2C	-0.506003	0.137	0.509	1.46224e-101	3.99509e-106
FGFR1	-0.563916	0.109	0.466	1.78964e-101	4.88958e-106
PPP1R18	0.401426	0.222	0.064	2.45143e-101	6.69772e-106
UNC93B1	0.535363	0.221	0.066	3.09091e-101	8.44487e-106
CKAP4	-0.490785	0.092	0.439	1.78507e-100	4.87712e-105
FAM92A	-0.44104	0.067	0.402	8.33827e-100	2.27815e-104
KCNK1	-0.450086	0.02	0.333	9.569e-100	2.61441e-104
RPL36A	0.624542	0.944	0.949	1.55389e-99	4.24547e-104
RPL27A	0.542876	0.972	0.982	3.35623e-99	9.16977e-104
MIR7-3HG	-0.742593	0.025	0.341	3.62235e-99	9.89685e-104
TPM1	-1.0555	0.141	0.492	7.73291e-99	2.11276e-103
PAX6	-0.704465	0.018	0.329	7.27749e-98	1.98833e-102
ARID5A	0.675537	0.387	0.174	1.02402e-97	2.7978e-102
VKORC1	-0.551789	0.263	0.636	1.14653e-97	3.1325e-102
PPIB	-0.737057	0.641	0.895	1.24674e-97	3.40631e-102
CD320	-0.523407	0.049	0.372	1.26531e-97	3.45704e-102
MERTK	0.313093	0.112	0.02	2.21894e-97	6.06252e-102
TSC22D1	-0.592508	0.179	0.553	3.46814e-97	9.47553e-102
TM4SF1	-1.72405	0.068	0.391	5.99926e-97	1.6391e-101
CARD19	0.812968	0.427	0.218	8.58589e-97	2.34581e-101
SPHK1	0.590543	0.391	0.161	1.01104e-96	2.76234e-101
KIF21A	-0.466508	0.019	0.328	1.02955e-96	2.81289e-101
PLOD2	-0.554127	0.04	0.356	1.03186e-96	2.81922e-101
RFK	-0.499221	0.171	0.535	1.04792e-96	2.86309e-101
SGCE	-0.515385	0.024	0.332	1.08834e-96	2.97352e-101
MORN2	-0.54787	0.116	0.459	1.83037e-96	5.00089e-101
MYO1B	-0.545394	0.045	0.363	2.3888e-96	6.52661e-101
YIF1A	-0.494626	0.146	0.504	4.67586e-96	1.27752e-100
RPS15A	0.538938	0.986	0.989	5.29173e-96	1.44579e-100
PLA2G12A	-0.433106	0.095	0.436	6.93191e-96	1.89391e-100
SMIM22	-0.508372	0.039	0.351	1.01093e-95	2.76203e-100
ARHGEF2	0.366162	0.177	0.046	1.14024e-95	3.11532e-100
PEMT	-0.693233	0.058	0.38	1.25399e-95	3.4261e-100
FOXN3	0.948321	0.492	0.291	1.38405e-95	3.78145e-100
RAB11FIP1	-0.820043	0.246	0.602	2.12571e-95	5.80779e-100
CISD1	-0.497093	0.094	0.432	2.68331e-95	7.33125e-100
ZBTB20	-0.568383	0.088	0.422	4.5673e-95	1.24786e-99
ARL2	-0.561356	0.212	0.572	8.14379e-95	2.22502e-99
PKIG	-0.557467	0.071	0.403	8.83323e-95	2.41338e-99
GNG4	-0.583343	0.023	0.329	2.5521e-94	6.97276e-99
CTSL	2.15384	0.621	0.505	2.73835e-94	7.48162e-99
TRIM38	0.58115	0.3	0.114	3.16751e-94	8.65415e-99
C2CD4B	-0.60503	0.033	0.342	7.20311e-94	1.96801e-98
CYB5A	-0.554557	0.154	0.507	7.39863e-94	2.02143e-98
AHNAK	0.719285	0.405	0.18	7.87416e-94	2.15135e-98
TFF3	-0.831168	0.02	0.32	1.11432e-93	3.0445e-98
DANCR	-0.500605	0.214	0.585	1.28661e-93	3.51524e-98
C3orf14	-0.54671	0.135	0.475	2.33674e-93	6.38436e-98
YES1	-0.600351	0.069	0.392	3.04832e-93	8.32852e-98
YBX1	0.626097	0.906	0.922	3.1607e-93	8.63556e-98
MYO6	-0.509051	0.054	0.371	3.41769e-93	9.33771e-98
PBX1	-0.474821	0.037	0.348	3.90019e-93	1.0656e-97
RCAN3	-0.572499	0.133	0.473	6.14783e-93	1.67969e-97
CYB561	-0.420989	0.044	0.357	8.59297e-93	2.34774e-97
TNFRSF14	0.500708	0.216	0.067	1.22078e-92	3.33538e-97
PCBD1	-0.519285	0.207	0.571	1.34601e-92	3.67753e-97
AC104695.4	0.412618	0.142	0.032	2.8127e-92	7.68476e-97
FXYD3	-0.861987	0.033	0.334	3.33155e-92	9.10234e-97
GAD2	-0.756246	0.026	0.325	9.51575e-92	2.59986e-96
HLA-A	0.576075	0.949	0.837	1.38508e-91	3.78428e-96
TSTD1	-0.462804	0.174	0.533	2.81107e-91	7.68031e-96
WASL	-0.493989	0.202	0.566	3.54615e-91	9.68866e-96
TSPAN7	-0.487823	0.012	0.303	4.15646e-91	1.13561e-95
RPS2	0.475264	0.99	0.994	7.69558e-91	2.10256e-95
ID4	-0.618815	0.016	0.308	8.82819e-91	2.41201e-95
CNIH2	-0.66513	0.027	0.324	1.48504e-90	4.05739e-95
RASD1	-0.787528	0.016	0.309	1.60953e-90	4.39751e-95
ENPP2	-0.569628	0.021	0.316	3.24217e-90	8.85815e-95
DDR1	-0.425212	0.038	0.342	4.21488e-90	1.15158e-94
DNAJC12	-0.585077	0.037	0.338	4.28574e-90	1.17094e-94
NOTCH2	0.471626	0.241	0.079	4.41972e-90	1.20754e-94
TCEAL2	-0.606967	0.027	0.322	7.99355e-90	2.18397e-94
SCAMP5	-0.417382	0.043	0.345	2.145e-89	5.86049e-94
BMERB1	-0.523452	0.067	0.382	2.68677e-89	7.34071e-94
AK1	-0.493635	0.078	0.399	3.18104e-89	8.69112e-94
NKX6-1	-0.495185	0.013	0.3	7.45072e-89	2.03566e-93
CFAP36	-0.434347	0.159	0.513	1.57419e-88	4.30095e-93
TMEM54	-0.446659	0.028	0.321	2.28137e-88	6.23308e-93
APLP2	0.913979	0.717	0.624	2.30249e-88	6.29078e-93
MEG3	-0.801328	0.047	0.349	3.43145e-88	9.3753e-93
GAMT	-0.417273	0.067	0.377	5.86263e-88	1.60177e-92
SARS	-0.504026	0.252	0.618	7.01461e-88	1.91651e-92
ARL1	-0.44932	0.185	0.534	8.10005e-88	2.21307e-92
KIF9	-0.477979	0.056	0.36	8.57692e-88	2.34336e-92
DAP	-0.469271	0.24	0.604	9.19187e-88	2.51137e-92
HSPD1	-0.560459	0.241	0.61	1.0478e-87	2.86277e-92
PRXL2A	-0.458619	0.127	0.463	1.54802e-87	4.22945e-92
LDLR	-0.583307	0.033	0.326	2.17051e-87	5.93019e-92
HOPX	-0.663595	0.029	0.323	2.5019e-87	6.83562e-92
CLGN	-0.499181	0.018	0.304	3.49337e-87	9.54447e-92
HSPB1	-1.0228	0.189	0.524	4.46504e-87	1.21992e-91
SEC24D	-0.537095	0.122	0.448	4.8961e-87	1.3377e-91
PMVK	-0.44222	0.085	0.402	1.66756e-86	4.55605e-91
GABRB3	-0.498786	0.009	0.289	4.06824e-86	1.11151e-90
NOVA1	-0.474684	0.016	0.298	4.59166e-86	1.25452e-90
ATP6V0E2	-0.520701	0.085	0.396	5.03751e-86	1.37633e-90
TCEAL9	-0.477496	0.129	0.466	8.97646e-86	2.45252e-90
PDIA6	-0.507447	0.32	0.691	9.32306e-86	2.54721e-90
NGRN	-0.484753	0.225	0.579	9.58719e-86	2.61938e-90
CETN2	-0.519472	0.109	0.426	1.50066e-85	4.10006e-90
UQCRQ	-0.632348	0.563	0.87	1.66072e-85	4.53737e-90
TTC3	-0.65648	0.335	0.676	2.4867e-85	6.79407e-90
RPL9	0.460179	0.992	0.993	2.48762e-85	6.79658e-90
ETV6	0.710512	0.353	0.163	4.26153e-85	1.16432e-89
TIPARP	0.967925	0.472	0.277	4.364e-85	1.19232e-89
LARP6	-0.554761	0.033	0.322	6.71275e-85	1.83403e-89
F10	-1.05641	0.022	0.303	8.6879e-85	2.37368e-89
RPL26	0.478148	0.986	0.992	1.12425e-84	3.07163e-89
WNT4	-0.513647	0.014	0.292	1.34557e-84	3.67633e-89
C15orf61	-0.3903	0.19	0.544	2.04673e-84	5.592e-89
SDF2L1	-0.530344	0.344	0.71	2.38237e-84	6.50902e-89
RPLP2	0.45391	0.985	0.989	4.13378e-84	1.12942e-88
GSTO2	-0.344464	0.047	0.339	6.93168e-84	1.89385e-88
CHID1	-0.433909	0.147	0.478	7.91549e-84	2.16264e-88
CLTB	-0.549228	0.245	0.591	9.32728e-84	2.54837e-88
NEUROD1	-0.605516	0.013	0.289	1.30934e-83	3.57733e-88
TMEM30B	-0.372939	0.034	0.318	1.62142e-83	4.42998e-88
DSG2	-0.499923	0.04	0.322	1.81231e-83	4.95152e-88
CYB561A3	0.866724	0.369	0.183	1.84876e-83	5.05112e-88
CFL1	0.641797	0.877	0.852	2.72169e-83	7.43611e-88
RAB11A	-0.49261	0.255	0.61	2.76936e-83	7.56636e-88
TGIF1	0.612164	0.374	0.174	2.81779e-83	7.69867e-88
MAGEF1	-0.408641	0.097	0.413	3.03355e-83	8.28817e-88
FAM229B	-0.446986	0.03	0.314	3.65182e-83	9.97738e-88
NENF	-0.734674	0.521	0.808	4.97927e-83	1.36042e-87
NAA20	-0.51735	0.308	0.671	5.78824e-83	1.58144e-87
PAWR	-0.402744	0.036	0.318	6.4693e-83	1.76752e-87
DDX5	0.630161	0.894	0.873	6.6073e-83	1.80522e-87
RPS18	0.470693	0.99	0.995	6.8239e-83	1.8644e-87
RPS24	0.439548	0.991	0.992	7.06937e-83	1.93147e-87
VWA1	-0.47965	0.023	0.302	8.84184e-83	2.41574e-87
CNPY2	-0.540821	0.308	0.664	9.18307e-83	2.50897e-87
GNA11	-0.403221	0.06	0.357	9.71156e-83	2.65336e-87
CRYBA2	-1.77841	0.044	0.331	1.24453e-82	3.40027e-87
TANK	0.925617	0.523	0.346	1.25247e-82	3.42196e-87
CTNNAL1	-0.539684	0.059	0.354	1.8129e-82	4.95316e-87
IFNGR1	0.939437	0.499	0.32	2.72751e-82	7.45201e-87
IL6ST	-0.559451	0.214	0.557	5.24375e-82	1.43268e-86
RAB3IP	-0.427722	0.048	0.336	5.7869e-82	1.58108e-86
NR2F6	-0.375978	0.068	0.367	6.22198e-82	1.69995e-86
FNIP2	1.16167	0.563	0.405	6.30913e-82	1.72376e-86
NDFIP2	-0.3967	0.043	0.326	7.8881e-82	2.15516e-86
IFT22	-0.407688	0.05	0.341	1.10072e-81	3.00734e-86
PGRMC2	-0.410502	0.179	0.518	1.33601e-81	3.65019e-86
FOS	1.4044	0.7	0.603	1.37264e-81	3.75027e-86
CADPS	-0.521856	0.016	0.289	2.2633e-81	6.18372e-86
MANF	-0.480814	0.217	0.564	3.82815e-81	1.04591e-85
LARP1B	-0.388196	0.138	0.462	4.26598e-81	1.16554e-85
MAFB	1.08182	0.518	0.322	7.19217e-81	1.96502e-85
MYEF2	-0.435737	0.05	0.34	1.02031e-80	2.78764e-85
TBCA	-0.569486	0.396	0.748	4.16611e-80	1.13825e-84
STXBP1	-0.444962	0.061	0.35	5.17403e-80	1.41363e-84
ENAH	-0.470204	0.041	0.321	5.68278e-80	1.55263e-84
SYNJ2	-0.487026	0.094	0.4	7.79085e-80	2.12859e-84
BCAR1	-0.350747	0.044	0.328	1.28533e-79	3.51172e-84
PARM1	-0.401139	0.022	0.292	1.75927e-79	4.80662e-84
RPL30	0.521761	0.989	0.993	1.92952e-79	5.27178e-84
ERLEC1	-0.453219	0.254	0.604	1.94789e-79	5.32196e-84
SUN1	-0.418717	0.172	0.509	2.05459e-79	5.61348e-84
QDPR	-0.533344	0.101	0.404	2.08121e-79	5.6862e-84
GNG12	-0.472248	0.073	0.365	4.05307e-79	1.10737e-83
BOLA3	-0.396749	0.122	0.44	6.00655e-79	1.64109e-83
ATP5IF1	-0.580671	0.458	0.787	6.24727e-79	1.70686e-83
BSCL2	-0.462763	0.132	0.446	9.29124e-79	2.53852e-83
RHOG	0.83561	0.44	0.257	1.21728e-78	3.3258e-83
ADGRG1	-0.393841	0.02	0.285	1.36726e-78	3.73558e-83
FLNB	-0.405426	0.056	0.34	2.58353e-78	7.05863e-83
SUCO	-0.383612	0.143	0.468	3.73661e-78	1.0209e-82
SVIP	-0.418857	0.222	0.566	3.80401e-78	1.03932e-82
RAB25	-0.364429	0.023	0.289	3.83702e-78	1.04834e-82
SCO2	0.619772	0.264	0.105	5.92208e-78	1.61801e-82
TLE1	-0.409148	0.056	0.341	6.74106e-78	1.84177e-82
AOPEP	-0.358798	0.049	0.328	7.43739e-78	2.03202e-82
CNTN1	-0.549976	0.017	0.281	8.11303e-78	2.21661e-82
SSX2IP	-0.590239	0.038	0.311	9.42722e-78	2.57567e-82
MAPK8IP1	-0.349629	0.036	0.307	1.25809e-77	3.4373e-82
SSH1	0.783658	0.391	0.204	1.37108e-77	3.74601e-82
SYT5	-0.446659	0.02	0.285	1.56655e-77	4.28007e-82
BACE1	-0.36422	0.072	0.364	1.66178e-77	4.54026e-82
EMC10	-0.720046	0.328	0.644	2.31694e-77	6.33027e-82
UPP1	0.852645	0.424	0.231	2.35688e-77	6.43938e-82
TMEM208	-0.502748	0.29	0.637	2.46092e-77	6.72365e-82
CD151	-0.498864	0.192	0.526	2.80725e-77	7.66987e-82
RPL3	-0.480046	0.966	0.992	4.13528e-77	1.12983e-81
FAM110A	0.400116	0.163	0.046	4.17996e-77	1.14203e-81
DCP2	0.607283	0.32	0.146	4.64398e-77	1.26881e-81
EPRS	-0.386908	0.152	0.472	7.84663e-77	2.14383e-81
DUSP8	-0.418091	0.046	0.321	1.00886e-76	2.75637e-81
GNAI2	0.88159	0.639	0.512	1.26086e-76	3.44487e-81
SMIM14	-0.357122	0.097	0.397	1.87695e-76	5.12814e-81
ACTR2	0.858828	0.715	0.654	1.9687e-76	5.3788e-81
FAM3B	-0.452104	0.049	0.326	2.02519e-76	5.53316e-81
EIF4A1	0.694513	0.798	0.782	2.21697e-76	6.05712e-81
KIF5C	-0.414034	0.015	0.273	3.77282e-76	1.0308e-80
HINT2	-0.400492	0.207	0.542	4.0162e-76	1.09729e-80
GABARAPL2	-0.527569	0.334	0.675	5.18693e-76	1.41716e-80
EPB41L4B	-0.366492	0.03	0.293	1.45325e-75	3.97052e-80
ANAPC16	-0.422956	0.352	0.713	1.58162e-75	4.32125e-80
EDF1	-0.639038	0.54	0.819	2.61076e-75	7.13303e-80
GPCPD1	0.674433	0.321	0.147	3.57191e-75	9.75905e-80
GCLM	-0.514847	0.101	0.395	4.65758e-75	1.27253e-79
ASPHD1	-0.374579	0.022	0.281	5.97514e-75	1.63251e-79
RPS21	0.495165	0.967	0.975	7.07287e-75	1.93243e-79
RBFOX2	-0.374829	0.051	0.326	8.74402e-75	2.38901e-79
LIMA1	-0.442706	0.058	0.332	1.16926e-74	3.19461e-79
SCOC	-0.398037	0.228	0.578	1.24224e-74	3.39402e-79
PPP1CC	-0.422649	0.272	0.617	1.97705e-74	5.40164e-79
JUND	-0.834484	0.844	0.938	4.11247e-74	1.12359e-78
LGALS3BP	-0.481354	0.109	0.404	4.61851e-74	1.26185e-78
CFAP65	-0.401954	0.016	0.269	9.26865e-74	2.53235e-78
PDAP1	-0.454442	0.301	0.645	1.11708e-73	3.05205e-78
MAP2	-0.4047	0.022	0.276	1.5825e-73	4.32366e-78
DPM2	-0.352465	0.119	0.421	1.65377e-73	4.51838e-78
TMED6	-0.356879	0.03	0.291	2.04928e-73	5.59896e-78
NME1	-0.415449	0.149	0.46	2.57596e-73	7.03794e-78
SMIM6	-0.41387	0.018	0.272	2.70696e-73	7.39587e-78
HLF	-0.433856	0.017	0.269	3.0649e-73	8.3738e-78
RPL29	0.444546	0.979	0.985	3.08683e-73	8.43373e-78
LONRF2	-0.375156	0.011	0.26	3.7138e-73	1.01467e-77
PGRMC1	-0.378837	0.179	0.505	4.02734e-73	1.10033e-77
CD59	-0.876215	0.444	0.766	5.00245e-73	1.36675e-77
POLD2	-0.335385	0.063	0.341	6.13665e-73	1.67664e-77
PNMA2	-0.396088	0.013	0.265	8.60913e-73	2.35216e-77
DST	-0.566876	0.216	0.536	1.39308e-72	3.80611e-77
PLEKHM2	0.883672	0.504	0.344	2.24254e-72	6.127e-77
HMGB1	0.5215	0.888	0.876	2.3104e-72	6.3124e-77
SYT7	-0.417998	0.015	0.264	2.57984e-72	7.04854e-77
MYO1D	-0.332993	0.06	0.334	5.08746e-72	1.38998e-76
LUCAT1	0.63871	0.174	0.053	7.38484e-72	2.01766e-76
ATF3	1.0029	0.465	0.278	8.15633e-72	2.22844e-76
VAMP2	-0.646475	0.447	0.73	1.52429e-71	4.1646e-76
MT-ND1	0.588942	0.98	0.957	1.81762e-71	4.96603e-76
UCHL3	-0.369306	0.147	0.458	3.33268e-71	9.10543e-76
MAF	0.58485	0.246	0.096	3.37086e-71	9.20975e-76
PTPRF	-0.360688	0.031	0.283	5.78917e-71	1.5817e-75
UBE2D3	0.604265	0.841	0.858	8.15029e-71	2.22679e-75
BEND7	-0.378993	0.044	0.302	1.60248e-70	4.37824e-75
NCALD	-0.454124	0.013	0.256	2.3045e-70	6.29628e-75
ABHD14A	-0.405993	0.056	0.321	2.8731e-70	7.84979e-75
SERPINB9	0.348214	0.121	0.029	3.6376e-70	9.93853e-75
AP1M2	-0.336423	0.031	0.28	3.8173e-70	1.04295e-74
PSMC5	-0.449526	0.327	0.667	6.36507e-70	1.73904e-74
RCAN2	-0.44431	0.014	0.256	8.091e-70	2.2106e-74
SELENOM	-0.774889	0.272	0.589	9.70997e-70	2.65292e-74
SGCB	-0.358143	0.023	0.27	1.13461e-69	3.09995e-74
MRPS33	-0.346258	0.171	0.486	1.76704e-69	4.82785e-74
DNAJB9	-0.418601	0.175	0.483	1.79586e-69	4.90658e-74
LRP11	-0.370438	0.041	0.297	1.9206e-69	5.2474e-74
KCNK3	-0.361659	0.018	0.26	2.78361e-69	7.60529e-74
TMEM9	-0.389912	0.128	0.42	4.91083e-69	1.34172e-73
RELT	0.331491	0.168	0.051	6.773e-69	1.8505e-73
BCAT1	0.569023	0.264	0.11	1.12052e-68	3.06145e-73
P4HB	-0.666573	0.509	0.793	1.29047e-68	3.52579e-73
TSPAN3	-0.447247	0.322	0.655	1.45868e-68	3.98536e-73
RETREG1	-0.35258	0.022	0.265	1.54899e-68	4.2321e-73
FAM177A1	-0.356552	0.243	0.572	1.57344e-68	4.29889e-73
SPINT1	-0.439791	0.091	0.366	1.62221e-68	4.43214e-73
MSMO1	-0.393434	0.059	0.321	2.21739e-68	6.05827e-73
NACA	0.433822	0.96	0.98	2.67041e-68	7.296e-73
TMEM14A	-0.357672	0.051	0.31	2.77033e-68	7.56899e-73
LLGL2	-0.311132	0.038	0.289	2.79734e-68	7.64279e-73
PCSK1	-0.590679	0.01	0.245	3.68188e-68	1.00595e-72
COX7A1	-0.538922	0.022	0.265	4.06739e-68	1.11128e-72
RHOBTB3	-0.275262	0.228	0.564	4.24928e-68	1.16097e-72
AFDN	-0.411967	0.141	0.435	4.79406e-68	1.30982e-72
C1orf122	-0.458408	0.363	0.692	5.47969e-68	1.49714e-72
RAB20	0.635231	0.273	0.118	9.88174e-68	2.69985e-72
SLC6A6	0.808046	0.412	0.239	1.32007e-67	3.60664e-72
POLR2I	-0.462513	0.335	0.669	1.60549e-67	4.38647e-72
ARPC5	0.892848	0.678	0.637	3.04143e-67	8.3097e-72
ECE1	-0.365959	0.039	0.288	3.22005e-67	8.79771e-72
SPINT1-AS1	-0.335699	0.053	0.308	3.39728e-67	9.28192e-72
PTPN12	0.619019	0.4	0.222	3.82576e-67	1.04526e-71
ALPK3	-0.351407	0.031	0.276	5.84913e-67	1.59808e-71
MYH14	-0.335712	0.01	0.243	6.13566e-67	1.67636e-71
MAP3K2	0.995204	0.64	0.555	6.52483e-67	1.78269e-71
RPL19	0.395933	0.988	0.993	1.83101e-66	5.00261e-71
SNHG5	0.766762	0.78	0.749	1.83109e-66	5.00283e-71
SLC30A8	-0.610575	0.017	0.253	2.86e-66	7.81399e-71
SMARCA1	-0.383884	0.021	0.259	3.13237e-66	8.55814e-71
BAG1	-0.400363	0.262	0.589	4.14293e-66	1.13192e-70
DAAM1	-0.336031	0.068	0.33	4.15025e-66	1.13392e-70
C1QL1	-0.482273	0.009	0.238	4.52086e-66	1.23517e-70
SGMS2	-0.333481	0.04	0.286	6.87644e-66	1.87876e-70
IL18	0.289314	0.136	0.037	6.9449e-66	1.89746e-70
RHBDF2	0.301128	0.128	0.033	7.07129e-66	1.93199e-70
RASGEF1B	0.631247	0.258	0.11	1.1208e-65	3.06221e-70
TNFAIP3	0.661841	0.203	0.073	1.81989e-65	4.97225e-70
LIMCH1	-0.362539	0.025	0.263	1.97413e-65	5.39364e-70
PLXND1	0.36116	0.182	0.06	2.0457e-65	5.58918e-70
GOLM1	-0.381975	0.04	0.285	2.11455e-65	5.7773e-70
SMIM24	-0.700448	0.021	0.254	2.23576e-65	6.10847e-70
CBX6	-0.476455	0.211	0.515	4.2774e-65	1.16866e-69
MANBAL	-0.323434	0.12	0.4	6.51101e-65	1.77892e-69
EEF1A1	0.369908	0.998	0.996	6.76876e-65	1.84934e-69
RBPJ	0.828683	0.533	0.391	7.37759e-65	2.01568e-69
CLCN3	-0.326494	0.115	0.396	9.43402e-65	2.57753e-69
COPZ1	-0.34183	0.197	0.506	1.01762e-64	2.7803e-69
ERRFI1	-0.425147	0.056	0.305	1.02644e-64	2.80441e-69
SERPINE2	-0.477146	0.013	0.241	1.315e-64	3.5928e-69
PLP2	-0.283625	0.212	0.531	1.68015e-64	4.59045e-69
PODXL2	-0.347988	0.022	0.255	3.43573e-64	9.38699e-69
TSPYL2	-0.343303	0.129	0.418	4.38428e-64	1.19786e-68
GSTM3	-0.361773	0.076	0.336	5.1213e-64	1.39922e-68
MRPL42	-0.319737	0.139	0.431	5.55931e-64	1.5189e-68
SH3BP2	0.571231	0.244	0.1	5.94609e-64	1.62457e-68
FAM20C	0.483879	0.216	0.081	6.12273e-64	1.67283e-68
UCP2	0.509797	0.162	0.051	7.50641e-64	2.05088e-68
HDLBP	-0.418269	0.278	0.603	9.04833e-64	2.47215e-68
STXBP6	-0.307443	0.032	0.269	1.05285e-63	2.87656e-68
AIG1	-0.325377	0.129	0.411	1.07786e-63	2.9449e-68
PCP4	-0.460263	0.004	0.226	1.66377e-63	4.54571e-68
RPL38	0.449976	0.959	0.969	1.70909e-63	4.66952e-68
BSG	-0.557498	0.423	0.724	1.92168e-63	5.25036e-68
HEXB	0.871351	0.517	0.381	1.99157e-63	5.44131e-68
GCG	-4.52658	0.166	0.383	2.12836e-63	5.81503e-68
HSPA8	-0.52751	0.273	0.58	2.40147e-63	6.56121e-68
SNAP25	-0.374428	0.013	0.239	2.76811e-63	7.56292e-68
COBLL1	-0.288779	0.03	0.264	2.91198e-63	7.95602e-68
ARFGAP3	-0.340877	0.212	0.524	3.10755e-63	8.49033e-68
RPL21	0.406372	0.99	0.993	4.20141e-63	1.1479e-67
HDGFL3	-0.349329	0.129	0.413	5.15603e-63	1.40871e-67
TUBB3	-0.462049	0.035	0.274	5.54292e-63	1.51442e-67
NRP1	0.472072	0.255	0.105	5.85243e-63	1.59898e-67
PCLO	-0.337652	0.011	0.233	7.04022e-63	1.92351e-67
ERP29	-0.547916	0.489	0.784	7.55024e-63	2.06285e-67
HABP4	-0.317482	0.037	0.275	8.65606e-63	2.36498e-67
MAP7	-0.297181	0.041	0.282	9.61381e-63	2.62665e-67
UGDH	-0.397016	0.067	0.316	1.40128e-62	3.82853e-67
MYO10	-0.409244	0.05	0.292	1.55745e-62	4.2552e-67
SHC2	-0.308031	0.036	0.27	2.23736e-62	6.11283e-67
SELENOW	-0.504414	0.308	0.613	2.24584e-62	6.13599e-67
ARL3	-0.420179	0.228	0.528	3.24612e-62	8.86895e-67
RUFY3	-0.392371	0.123	0.401	3.25402e-62	8.89051e-67
NRCAM	-0.311734	0.013	0.235	4.13855e-62	1.13072e-66
LINC00665	-0.303402	0.033	0.269	5.20352e-62	1.42169e-66
USF2	0.797525	0.496	0.363	1.07299e-61	2.93158e-66
MDH2	-0.419116	0.358	0.686	1.18564e-61	3.23937e-66
IRX2	-0.674995	0.015	0.235	1.26554e-61	3.45766e-66
GFPT1	-0.327381	0.177	0.472	1.43669e-61	3.92527e-66
CMTM4	-0.296276	0.047	0.286	1.59145e-61	4.3481e-66
MALAT1	0.476104	0.982	0.939	1.66239e-61	4.54194e-66
CCT7	-0.339187	0.177	0.469	1.85234e-61	5.06089e-66
KDELR2	-0.39567	0.326	0.66	2.2119e-61	6.04328e-66
RPL11	0.3956	0.995	0.995	2.39271e-61	6.53729e-66
CAMK2N2	-0.274572	0.016	0.238	2.54347e-61	6.94919e-66
SLC39A14	-0.306847	0.03	0.259	2.78516e-61	7.60951e-66
TGFBR1	0.550492	0.276	0.125	2.86667e-61	7.83221e-66
SRPRB	-0.270586	0.076	0.334	3.41078e-61	9.31881e-66
BMP2K	0.359602	0.149	0.045	3.53544e-61	9.65942e-66
NDUFAF8	-0.333816	0.215	0.532	3.65225e-61	9.97854e-66
EI24	-0.379784	0.308	0.625	4.16129e-61	1.13693e-65
SSTR2	-0.45374	0.019	0.241	4.84232e-61	1.323e-65
PTK2	-0.330961	0.049	0.289	5.27991e-61	1.44256e-65
ABLIM1	-0.350111	0.049	0.287	5.4306e-61	1.48373e-65
RPL18A	0.410841	0.979	0.991	5.65841e-61	1.54597e-65
POLR2L	-0.523104	0.542	0.84	6.51253e-61	1.77933e-65
CEBPA	0.516956	0.206	0.078	8.77178e-61	2.3966e-65
ATP9A	-0.327177	0.024	0.247	9.74031e-61	2.66122e-65
MEAF6	-0.368678	0.253	0.56	1.01827e-60	2.78208e-65
COTL1	0.919487	0.47	0.306	1.09889e-60	3.00235e-65
INA	-0.311706	0.013	0.232	1.20999e-60	3.30591e-65
PLCXD2	-0.328239	0.019	0.24	1.89279e-60	5.17143e-65
CPM	0.511299	0.257	0.108	2.20921e-60	6.03593e-65
GPRC5C	-0.267336	0.07	0.322	3.15685e-60	8.62504e-65
OCLN	-0.370254	0.027	0.25	4.05389e-60	1.10759e-64
BTBD3	-0.315299	0.065	0.31	4.29254e-60	1.17279e-64
YIPF6	-0.270745	0.138	0.415	4.44077e-60	1.21329e-64
SLC17A5	0.640269	0.335	0.177	7.22841e-60	1.97492e-64
FLNA	0.528942	0.32	0.146	8.47918e-60	2.31665e-64
THOC7	-0.302692	0.281	0.605	8.80611e-60	2.40598e-64
IQGAP1	0.76967	0.613	0.516	1.01925e-59	2.78476e-64
ATXN10	-0.319841	0.143	0.423	1.20054e-59	3.28007e-64
NFE2L2	0.811793	0.585	0.468	1.22352e-59	3.34286e-64
IER3	0.992659	0.629	0.468	1.32984e-59	3.63334e-64
SSBP4	-0.369205	0.129	0.395	1.69209e-59	4.62306e-64
NUDT9	-0.27635	0.096	0.356	1.81135e-59	4.94891e-64
NEDD4L	-0.420999	0.192	0.482	2.08368e-59	5.69295e-64
JUP	-0.416149	0.059	0.298	2.14313e-59	5.8554e-64
FBXO17	-0.310256	0.012	0.225	2.59334e-59	7.08543e-64
CXADR	-0.383333	0.027	0.247	3.01625e-59	8.24091e-64
CLDN12	-0.257212	0.051	0.289	3.17045e-59	8.66219e-64
BNIP2	0.65932	0.442	0.276	3.64339e-59	9.95436e-64
MIA2	-0.353011	0.133	0.4	5.26432e-59	1.4383e-63
RCN1	-0.381409	0.116	0.38	5.55287e-59	1.51714e-63
LMTK2	-0.331561	0.058	0.293	6.08446e-59	1.66237e-63
STMN2	-0.43118	0.013	0.228	6.28483e-59	1.71712e-63
REL	0.913224	0.415	0.261	7.21189e-59	1.97041e-63
NR4A3	0.371084	0.116	0.03	8.12001e-59	2.21852e-63
MNX1	-0.293878	0.016	0.23	1.3603e-58	3.71657e-63
CPLX2	-0.406905	0.017	0.23	1.91867e-58	5.24213e-63
PPDPF	-0.542016	0.52	0.81	2.3919e-58	6.53506e-63
SAR1B	-0.322816	0.255	0.567	3.02827e-58	8.27374e-63
NDUFA5	-0.346339	0.324	0.645	3.4902e-58	9.53581e-63
AP2B1	-0.317154	0.177	0.465	3.65608e-58	9.98902e-63
MAP1A	-0.352503	0.013	0.226	3.967e-58	1.08385e-62
TPP1	0.776162	0.395	0.242	4.26585e-58	1.1655e-62
KIF3A	-0.280458	0.029	0.252	5.3397e-58	1.45889e-62
SEC61A1	-0.3478	0.258	0.56	5.37682e-58	1.46904e-62
AP1S1	-0.326912	0.127	0.39	5.67759e-58	1.55121e-62
COX4I1	0.473934	0.925	0.953	5.70568e-58	1.55889e-62
NDUFAF2	-0.312446	0.085	0.335	6.41339e-58	1.75224e-62
ISL1	-0.370236	0.013	0.222	7.30406e-58	1.99559e-62
CLCN7	0.578367	0.308	0.156	7.72722e-58	2.1112e-62
RAP2B	0.775655	0.412	0.255	7.96186e-58	2.17531e-62
EPHX1	-0.299739	0.114	0.378	9.62413e-58	2.62947e-62
FBXO2	-0.274134	0.028	0.247	1.65223e-57	4.51416e-62
SLC9A3R2	-0.409241	0.028	0.249	1.70075e-57	4.64673e-62
RPL12	0.369297	0.988	0.991	1.90053e-57	5.19257e-62
PPL	-0.355311	0.026	0.244	2.33126e-57	6.36938e-62
TM4SF4	-0.875017	0.016	0.226	2.44626e-57	6.68358e-62
SLC9A3R1	-0.311815	0.069	0.308	2.55196e-57	6.97237e-62
REEP3	-0.313303	0.155	0.433	2.57086e-57	7.02401e-62
MDFIC	0.38108	0.205	0.079	2.59555e-57	7.09146e-62
RPL13	0.379453	0.991	0.995	2.64533e-57	7.22748e-62
ARHGAP5	-0.416789	0.265	0.565	2.94466e-57	8.04531e-62
JUNB	0.811415	0.725	0.649	3.72732e-57	1.01836e-61
FAM167A	-0.338332	0.012	0.219	3.75442e-57	1.02577e-61
DAD1	-0.445469	0.437	0.741	3.77975e-57	1.03269e-61
ETS1	-0.481159	0.055	0.287	3.79058e-57	1.03565e-61
SLC16A10	0.457303	0.165	0.056	4.68531e-57	1.2801e-61
FBXO21	-0.312091	0.16	0.441	5.00066e-57	1.36626e-61
ITM2B	0.525304	0.91	0.904	5.86181e-57	1.60154e-61
NDUFB2	-0.523192	0.482	0.791	8.14577e-57	2.22556e-61
ST5	-0.272748	0.024	0.239	8.79516e-57	2.40298e-61
GNAO1	-0.289823	0.011	0.217	9.13224e-57	2.49508e-61
TRAF4	-0.28703	0.031	0.249	1.20556e-56	3.29378e-61
MAPRE3	-0.283439	0.04	0.265	1.30454e-56	3.56423e-61
APOH	-0.690196	0.02	0.229	1.65804e-56	4.53004e-61
SMPD1	-0.333835	0.121	0.378	1.87406e-56	5.12025e-61
CRELD2	-0.267007	0.094	0.347	2.15957e-56	5.90031e-61
MFSD12	0.757944	0.392	0.241	2.29645e-56	6.27429e-61
PDLIM4	-0.444537	0.03	0.246	2.92757e-56	7.99861e-61
LURAP1L	-0.282263	0.023	0.235	3.92993e-56	1.07372e-60
PPP2CB	-0.336228	0.231	0.527	4.08754e-56	1.11678e-60
ANKRD65	-0.257436	0.026	0.241	4.37499e-56	1.19532e-60
SYNE2	-0.316972	0.027	0.242	4.4279e-56	1.20978e-60
PSMB9	0.290292	0.18	0.063	4.79439e-56	1.30991e-60
H2AFY	0.812167	0.665	0.64	5.50319e-56	1.50356e-60
C14orf132	-0.277261	0.007	0.209	5.7826e-56	1.5799e-60
DCXR	-0.316172	0.164	0.445	5.97215e-56	1.63169e-60
CXXC4	-0.288648	0.011	0.214	6.6797e-56	1.825e-60
ABCC8	-0.330227	0.015	0.221	7.33587e-56	2.00428e-60
P4HA2	-0.289192	0.04	0.257	1.14105e-55	3.11753e-60
GNPTAB	0.64424	0.293	0.144	1.18884e-55	3.24812e-60
PATJ	-0.289458	0.023	0.232	1.24873e-55	3.41175e-60
CBX5	-0.359617	0.177	0.45	1.43402e-55	3.91797e-60
CFDP1	-0.297429	0.127	0.393	1.52679e-55	4.17143e-60
CACNA1A	-0.338924	0.029	0.244	1.53612e-55	4.19694e-60
LINC00467	-0.31172	0.103	0.355	1.76974e-55	4.83522e-60
MYO5A	0.706005	0.31	0.161	2.02091e-55	5.52145e-60
HSD17B12	-0.339838	0.181	0.463	2.04564e-55	5.58902e-60
PHLDB2	-0.344957	0.017	0.224	2.50498e-55	6.84402e-60
CPNE3	-0.350372	0.245	0.545	2.61787e-55	7.15247e-60
CRMP1	-0.309249	0.013	0.217	3.11982e-55	8.52386e-60
ARHGEF35	-0.282523	0.022	0.231	3.13725e-55	8.5715e-60
WFDC2	-0.54851	0.015	0.219	5.28247e-55	1.44326e-59
ARFIP2	-0.267556	0.153	0.422	5.62597e-55	1.53711e-59
CDC42BPA	-0.29373	0.033	0.247	8.60361e-55	2.35065e-59
TEAD1	-0.319092	0.013	0.213	1.02253e-54	2.79371e-59
S100A16	-0.774612	0.027	0.235	1.39786e-54	3.81918e-59
SLC7A1	-0.30086	0.085	0.321	1.74019e-54	4.75449e-59
CHMP4C	-0.264419	0.032	0.244	2.01546e-54	5.50656e-59
IFI6	-0.404172	0.166	0.429	2.32209e-54	6.34433e-59
PELO	-0.292369	0.051	0.275	2.50371e-54	6.84056e-59
USH1C	-0.358648	0.013	0.212	4.1511e-54	1.13415e-58
MAPK8IP2	-0.307841	0.01	0.208	6.79785e-54	1.85729e-58
HYOU1	-0.270665	0.083	0.321	6.8078e-54	1.86e-58
TACSTD2	-1.8044	0.094	0.311	7.79598e-54	2.12999e-58
LHFPL2	0.459126	0.243	0.105	7.83682e-54	2.14115e-58
SNHG14	-0.454517	0.172	0.439	8.06988e-54	2.20483e-58
DDX1	-0.27282	0.212	0.503	1.01588e-53	2.77554e-58
IL32	-0.917679	0.063	0.282	1.09325e-53	2.98694e-58
SEC61B	-0.475225	0.691	0.897	1.10683e-53	3.02403e-58
RPS12	0.348463	0.999	0.994	1.1721e-53	3.20238e-58
LMO7	-0.337024	0.031	0.241	1.32969e-53	3.63295e-58
CMTM6	0.773239	0.612	0.539	1.40875e-53	3.84893e-58
ATP5MD	-0.454729	0.556	0.849	1.51704e-53	4.14479e-58
OTUD6B-AS1	-0.300232	0.244	0.542	1.67108e-53	4.56568e-58
NUPR2	-0.291643	0.015	0.217	1.70735e-53	4.66476e-58
NDN	-0.267849	0.021	0.223	2.06126e-53	5.63171e-58
PDGFA	-0.373901	0.065	0.29	3.09399e-53	8.4533e-58
FUNDC2	-0.316042	0.277	0.584	3.23864e-53	8.8485e-58
PLEC	0.548879	0.253	0.115	3.43112e-53	9.37438e-58
FAM200B	-0.2683	0.148	0.414	3.50144e-53	9.56651e-58
C12orf10	-0.264904	0.177	0.454	4.66249e-53	1.27387e-57
EEF1B2	0.453268	0.931	0.938	4.76255e-53	1.30121e-57
PSMC3	-0.314088	0.263	0.568	4.96537e-53	1.35662e-57
ABCD3	-0.278849	0.112	0.36	6.92451e-53	1.89189e-57
CSRP1	-0.321648	0.129	0.386	8.08652e-53	2.20937e-57
TGFBR2	0.402815	0.305	0.147	8.22103e-53	2.24612e-57
MLF1	-0.319577	0.022	0.225	8.52839e-53	2.3301e-57
SYNE1	-0.384764	0.067	0.291	8.70709e-53	2.37892e-57
FNBP1L	-0.289702	0.05	0.269	1.03916e-52	2.83916e-57
GCSH	-0.257104	0.156	0.423	1.30077e-52	3.55391e-57
RP2	0.364384	0.174	0.063	1.32288e-52	3.61433e-57
RCBTB2	0.27801	0.142	0.045	1.36577e-52	3.7315e-57
LRRC10B	-0.286712	0.009	0.203	1.58858e-52	4.34027e-57
NDUFV3	-0.304592	0.272	0.574	1.8845e-52	5.14877e-57
NR2F2	-0.360039	0.016	0.214	1.97766e-52	5.40331e-57
RASSF7	-0.27949	0.043	0.256	2.06332e-52	5.63734e-57
SCPEP1	0.644724	0.36	0.211	2.88304e-52	7.87694e-57
MSI2	-0.294534	0.113	0.364	2.97215e-52	8.12042e-57
LRATD2	-0.257707	0.038	0.248	2.99405e-52	8.18025e-57
LMO4	0.626258	0.455	0.29	3.51829e-52	9.61256e-57
MYL6B	-0.328178	0.114	0.359	4.03904e-52	1.10353e-56
SBDS	-0.422063	0.46	0.767	4.09248e-52	1.11813e-56
TRPS1	0.368843	0.177	0.065	4.77964e-52	1.30588e-56
PIGP	-0.274291	0.112	0.357	4.9933e-52	1.36425e-56
CNN3	-0.459829	0.034	0.239	5.76504e-52	1.57511e-56
SND1	-0.270681	0.145	0.404	6.05857e-52	1.6553e-56
CIRBP	-0.410945	0.825	0.942	6.66726e-52	1.82161e-56
ATP5MC1	-0.381469	0.343	0.659	7.36736e-52	2.01288e-56
GOLGA2	-0.280383	0.189	0.466	7.50173e-52	2.0496e-56
LSM7	-0.424419	0.375	0.682	7.678e-52	2.09776e-56
PDZD8	-0.31037	0.251	0.539	9.36908e-52	2.55979e-56
NDUFS5	-0.52322	0.672	0.893	1.01676e-51	2.77794e-56
FXYD6	-0.431997	0.031	0.232	1.38459e-51	3.78293e-56
ATP6AP2	0.728017	0.665	0.613	1.39593e-51	3.81392e-56
RAP1GAP	-0.256155	0.018	0.214	1.7076e-51	4.66545e-56
BEST1	0.331493	0.119	0.034	1.89049e-51	5.16512e-56
POLR2H	-0.288868	0.154	0.416	1.92046e-51	5.24701e-56
DPP6	-0.279468	0.008	0.197	2.34528e-51	6.4077e-56
CALD1	-0.708955	0.026	0.226	3.53266e-51	9.65183e-56
ALG5	-0.291353	0.275	0.577	4.00243e-51	1.09353e-55
CCT3	-0.331707	0.281	0.577	4.20214e-51	1.14809e-55
BRCA2	0.288734	0.135	0.042	5.61314e-51	1.5336e-55
NRXN1	-0.270663	0.007	0.196	5.7552e-51	1.57242e-55
GSE1	-0.26605	0.054	0.269	6.83207e-51	1.86663e-55
MDH1	-0.263436	0.205	0.478	1.11358e-50	3.04249e-55
MRFAP1	-0.369072	0.389	0.698	1.15954e-50	3.16806e-55
TECR	-0.318024	0.196	0.468	1.24425e-50	3.3995e-55
PSD	-0.2512	0.011	0.201	1.31135e-50	3.58283e-55
MAST4	-0.26606	0.046	0.258	1.33583e-50	3.64972e-55
USP2	-0.284858	0.013	0.204	1.39325e-50	3.80659e-55
RPL35	0.345142	0.971	0.983	1.46889e-50	4.01325e-55
KCNJ6	-0.329492	0.01	0.198	1.73993e-50	4.75378e-55
PTPRA	-0.331614	0.205	0.476	2.04301e-50	5.58184e-55
RASSF3	0.378951	0.181	0.068	2.76326e-50	7.54968e-55
HDDC2	-0.251395	0.132	0.383	3.06113e-50	8.36351e-55
SPCS1	-0.406599	0.581	0.845	3.35011e-50	9.15305e-55
HIGD1A	-0.353746	0.241	0.521	3.41504e-50	9.33046e-55
SYT13	-0.255973	0.008	0.194	3.59118e-50	9.8117e-55
PRR7	-0.260539	0.04	0.246	3.84012e-50	1.04918e-54
STRAP	-0.362269	0.408	0.717	4.41246e-50	1.20556e-54
NORAD	-0.411684	0.396	0.704	4.85048e-50	1.32523e-54
RGS9	-0.27326	0.069	0.292	5.17037e-50	1.41263e-54
MT-ND4	0.378607	0.985	0.955	5.7824e-50	1.57985e-54
CHD2	0.752155	0.613	0.542	6.90936e-50	1.88775e-54
CASTOR2	-0.279486	0.082	0.308	7.68139e-50	2.09868e-54
MICAL1	0.284477	0.11	0.031	8.05959e-50	2.20201e-54
IDI1	-0.350814	0.254	0.542	9.50034e-50	2.59565e-54
FDFT1	-0.284019	0.137	0.387	1.05081e-49	2.87099e-54
NKX2-2	-0.275855	0.007	0.192	1.10785e-49	3.02683e-54
NEBL	-0.259243	0.013	0.201	1.29516e-49	3.53859e-54
C5orf38	-0.467676	0.014	0.201	1.40979e-49	3.85177e-54
ECI1	-0.285625	0.124	0.368	1.63288e-49	4.46131e-54
ZMIZ1	0.771595	0.404	0.262	2.1595e-49	5.90011e-54
FAM49B	0.772129	0.484	0.37	3.99854e-49	1.09247e-53
ZNF593	-0.263662	0.16	0.415	4.49189e-49	1.22726e-53
ERG28	-0.264118	0.106	0.34	4.6715e-49	1.27633e-53
RPL32	0.369923	0.987	0.993	5.48911e-49	1.49971e-53
CACNA1D	-0.286222	0.015	0.203	5.63274e-49	1.53896e-53
MUC13	-0.526085	0.011	0.194	5.70013e-49	1.55737e-53
LARS	-0.29418	0.098	0.33	6.17395e-49	1.68683e-53
KLHL42	-0.255824	0.114	0.355	6.39872e-49	1.74824e-53
HIST2H2BE	-0.304502	0.049	0.255	8.87192e-49	2.42395e-53
KIAA0930	0.538318	0.247	0.116	9.51983e-49	2.60098e-53
DPCD	-0.269181	0.045	0.249	9.75529e-49	2.66531e-53
HRAS	-0.328248	0.196	0.467	1.06533e-48	2.91065e-53
ASPH	-0.34669	0.247	0.525	1.43897e-48	3.93151e-53
MRPL40	-0.261338	0.261	0.55	1.58398e-48	4.32769e-53
LATS2	0.312241	0.188	0.072	2.06417e-48	5.63967e-53
MAPK10	-0.293576	0.015	0.201	2.21522e-48	6.05236e-53
TMEM106B	-0.312734	0.246	0.522	2.86457e-48	7.82649e-53
DAG1	-0.271486	0.126	0.367	3.07184e-48	8.39277e-53
SMDT1	-0.335342	0.44	0.736	3.99956e-48	1.09275e-52
EIF4EBP1	-0.364958	0.237	0.508	4.32161e-48	1.18074e-52
GNAI1	-0.300005	0.048	0.251	4.47546e-48	1.22277e-52
RABAC1	-0.396113	0.498	0.767	6.21491e-48	1.69802e-52
DUSP6	0.589627	0.207	0.086	7.08277e-48	1.93513e-52
EFNA1	-0.403174	0.029	0.218	7.1686e-48	1.95858e-52
WFS1	-0.284464	0.035	0.232	7.73243e-48	2.11263e-52
TCTEX1D2	-0.271864	0.07	0.286	8.96205e-48	2.44858e-52
IER2	0.762453	0.69	0.594	1.07335e-47	2.93257e-52
PTS	-0.255444	0.135	0.381	1.10504e-47	3.01915e-52
AHI1	-0.280464	0.174	0.434	1.22462e-47	3.34586e-52
PLCXD3	-0.257217	0.009	0.189	1.42418e-47	3.8911e-52
TESC	-0.283059	0.04	0.239	1.43759e-47	3.92774e-52
FAM222A	-0.250716	0.011	0.191	1.75316e-47	4.78992e-52
ID2	0.940805	0.411	0.265	1.83347e-47	5.00935e-52
FZD3	-0.252994	0.04	0.24	2.04456e-47	5.58607e-52
ATP6V0C	0.579966	0.801	0.834	2.05333e-47	5.61004e-52
NDUFAB1	-0.398119	0.437	0.725	2.35364e-47	6.43055e-52
ADA2	0.384796	0.177	0.069	2.38011e-47	6.50286e-52
DNAJC10	-0.270471	0.116	0.351	2.56507e-47	7.0082e-52
ETS2	0.847412	0.367	0.223	2.62763e-47	7.17911e-52
RIIAD1	-0.286633	0.01	0.189	2.65464e-47	7.25291e-52
GLIS2	-0.285221	0.014	0.195	3.08494e-47	8.42858e-52
TIMM13	-0.314497	0.272	0.563	3.71647e-47	1.0154e-51
TAOK3	0.632048	0.377	0.237	4.81385e-47	1.31522e-51
HINT1	-0.483958	0.791	0.937	6.15727e-47	1.68227e-51
ROMO1	-0.406927	0.391	0.689	6.55927e-47	1.7921e-51
TSPYL4	-0.254256	0.075	0.292	8.45241e-47	2.30934e-51
DYNLL1	-0.330812	0.28	0.568	1.12469e-46	3.07285e-51
PSMD14	-0.300272	0.224	0.5	1.37523e-46	3.75737e-51
SELENOI	-0.280266	0.081	0.297	1.37942e-46	3.76879e-51
LTBP3	-0.286975	0.071	0.282	1.42707e-46	3.899e-51
OSTC	-0.317538	0.317	0.619	1.65938e-46	4.53371e-51
ELL2	-0.339877	0.265	0.546	1.92405e-46	5.25682e-51
SAMD5	-0.371217	0.011	0.187	2.19063e-46	5.98515e-51
TRNP1	-0.279396	0.012	0.189	2.2731e-46	6.2105e-51
NFASC	-0.252777	0.013	0.19	2.30925e-46	6.30926e-51
TXNL4A	-0.302705	0.327	0.624	2.39879e-46	6.5539e-51
ABI2	-0.27799	0.105	0.335	2.6346e-46	7.19817e-51
TERF2IP	-0.366005	0.411	0.684	3.20163e-46	8.74739e-51
PLS1	-0.264243	0.022	0.205	3.43291e-46	9.37927e-51
PPT1	0.801858	0.475	0.365	3.56288e-46	9.73438e-51
CD302	0.536276	0.267	0.135	3.85234e-46	1.05252e-50
APBB1	-0.251132	0.047	0.246	4.52451e-46	1.23617e-50
CCT8	-0.265019	0.282	0.576	4.67485e-46	1.27725e-50
CYFIP1	0.614491	0.26	0.13	5.09767e-46	1.39277e-50
GADD45A	-0.460517	0.267	0.545	5.59107e-46	1.52757e-50
SERPINA3	-1.77458	0.097	0.295	6.25615e-46	1.70928e-50
IMPDH2	-0.28207	0.121	0.35	6.69987e-46	1.83052e-50
C1QTNF4	-0.345694	0.022	0.205	7.6122e-46	2.07978e-50
ARPC5L	-0.376986	0.332	0.636	8.24958e-46	2.25392e-50
TPPP3	-0.405674	0.013	0.189	8.38169e-46	2.29002e-50
EDIL3	-0.268517	0.006	0.179	9.89181e-46	2.70261e-50
ZNF331	1.04431	0.391	0.257	1.47998e-45	4.04356e-50
PLEKHA1	-0.264871	0.221	0.497	1.7402e-45	4.75451e-50
RPS13	0.33151	0.978	0.986	1.80974e-45	4.94452e-50
VOPP1	0.748351	0.432	0.308	1.84159e-45	5.03154e-50
ILF3-DT	-0.291478	0.235	0.503	1.91391e-45	5.22911e-50
RARRES2	-0.75508	0.061	0.256	2.15366e-45	5.88415e-50
MKNK2	-0.423522	0.207	0.463	2.15907e-45	5.89893e-50
TUBB2A	-0.315057	0.094	0.311	2.37834e-45	6.49802e-50
EBNA1BP2	-0.272337	0.182	0.432	2.52924e-45	6.9103e-50
TMX4	-0.339741	0.318	0.606	3.61558e-45	9.87836e-50
OCIAD1	-0.321498	0.397	0.693	4.04864e-45	1.10615e-49
MZT2A	-0.256949	0.308	0.615	4.47952e-45	1.22388e-49
SQLE	-0.275746	0.12	0.35	4.52393e-45	1.23601e-49
PARK7	-0.406275	0.593	0.848	6.69142e-45	1.82821e-49
SMAD1	-0.328935	0.048	0.241	7.12306e-45	1.94614e-49
ADCYAP1	-0.324383	0.007	0.178	1.28717e-44	3.51677e-49
YWHAZ	0.581338	0.766	0.776	1.33735e-44	3.65387e-49
DEFB1	-0.896603	0.042	0.228	1.42306e-44	3.88804e-49
AKR7A2	-0.293855	0.108	0.329	1.45839e-44	3.98456e-49
PRMT1	-0.282306	0.228	0.495	1.52023e-44	4.15352e-49
FABP5	1.18315	0.472	0.31	1.67208e-44	4.56839e-49
PIFO	-0.270988	0.016	0.19	1.99897e-44	5.46153e-49
SOD3	-0.558659	0.014	0.188	2.06879e-44	5.65227e-49
KIAA1217	-0.294185	0.017	0.191	2.1923e-44	5.98974e-49
RRAS2	-0.25105	0.034	0.219	2.22175e-44	6.07019e-49
NME4	-0.264318	0.127	0.36	2.24485e-44	6.13329e-49
EGFL7	-0.605206	0.095	0.307	2.39161e-44	6.53427e-49
SNRPE	-0.350528	0.381	0.682	2.71704e-44	7.42341e-49
MT1E	-0.671996	0.087	0.298	3.89025e-44	1.06288e-48
CEP170	0.527892	0.288	0.153	3.99896e-44	1.09258e-48
PER2	-0.2857	0.122	0.347	4.01833e-44	1.09787e-48
LAPTM4A	0.584966	0.73	0.726	4.13546e-44	1.12988e-48
CTSA	0.829371	0.451	0.34	5.32322e-44	1.45439e-48
HSPE1	-0.358603	0.329	0.619	6.79689e-44	1.85702e-48
NDUFC1	-0.374699	0.473	0.776	8.03504e-44	2.19531e-48
FAM131C	-0.251179	0.01	0.18	8.06118e-44	2.20245e-48
SH3KBP1	0.51125	0.278	0.144	1.12341e-43	3.06933e-48
SLC29A4	-0.251646	0.013	0.183	2.15964e-43	5.90049e-48
FAM171B	-0.258806	0.015	0.187	3.18502e-43	8.702e-48
PROX1	-0.266136	0.021	0.195	3.23231e-43	8.83122e-48
KDELR1	-0.339091	0.455	0.737	3.45664e-43	9.44412e-48
RPS3A	0.359709	0.988	0.989	3.5866e-43	9.79919e-48
PTPRK	-0.293701	0.022	0.196	4.09602e-43	1.1191e-47
SPNS1	0.571905	0.354	0.22	4.63449e-43	1.26622e-47
NPTN	-0.265853	0.168	0.406	5.44352e-43	1.48726e-47
OSTF1	0.533804	0.311	0.178	5.74308e-43	1.5691e-47
GPI	-0.302998	0.189	0.436	8.66664e-43	2.36787e-47
CYCS	-0.340031	0.312	0.588	9.55384e-43	2.61027e-47
BACE2	-0.297803	0.049	0.236	1.07451e-42	2.93574e-47
ACSL4	0.609114	0.286	0.154	1.1812e-42	3.22724e-47
H1FX	-0.552816	0.451	0.707	1.18669e-42	3.24225e-47
MICOS10	-0.374805	0.473	0.771	1.56223e-42	4.26826e-47
FBXW11	-0.25441	0.229	0.495	1.59034e-42	4.34508e-47
NDUFB6	-0.274704	0.263	0.533	1.67068e-42	4.56456e-47
MT-CO3	0.380741	0.983	0.967	1.71147e-42	4.67602e-47
MRC1	0.365379	0.127	0.042	1.71471e-42	4.68488e-47
SPATS2L	-0.457162	0.177	0.404	1.7416e-42	4.75834e-47
PHB	-0.270035	0.207	0.462	2.5311e-42	6.91538e-47
BCAP31	0.713632	0.622	0.6	2.65518e-42	7.2544e-47
ICAM1	0.351268	0.16	0.06	3.11731e-42	8.517e-47
RPS25	0.354742	0.971	0.982	3.84321e-42	1.05003e-46
DRAM1	0.402929	0.222	0.103	3.90491e-42	1.06689e-46
TRIB3	-0.345422	0.04	0.222	4.42807e-42	1.20982e-46
CNKSR3	-0.282713	0.019	0.187	6.21471e-42	1.69796e-46
ZKSCAN1	-0.312295	0.171	0.407	6.27909e-42	1.71555e-46
RAP1A	0.684143	0.502	0.396	7.30784e-42	1.99662e-46
SH3BGRL3	0.870209	0.702	0.678	8.27838e-42	2.26179e-46
FUCA1	1.13577	0.346	0.225	1.01778e-41	2.78075e-46
SYT11	-0.3053	0.074	0.272	1.13465e-41	3.10006e-46
FDPS	-0.270616	0.224	0.482	1.14384e-41	3.12516e-46
SLC39A7	-0.319826	0.24	0.497	1.27324e-41	3.47871e-46
RAB32	0.568182	0.405	0.27	1.3233e-41	3.61548e-46
PDIA3	-0.396247	0.542	0.805	1.46012e-41	3.98929e-46
SSR2	-0.390555	0.514	0.791	2.25397e-41	6.15823e-46
CALR	-0.346217	0.413	0.706	2.41983e-41	6.61138e-46
PDLIM2	-0.269373	0.077	0.276	2.60576e-41	7.11936e-46
IARS	-0.281101	0.103	0.313	3.49111e-41	9.53829e-46
TPGS1	-0.264305	0.26	0.523	5.77518e-41	1.57788e-45
B4GALT1	0.568479	0.333	0.198	5.84103e-41	1.59587e-45
NDUFS6	-0.378554	0.405	0.686	5.86219e-41	1.60165e-45
TCEAL4	-0.281985	0.371	0.654	6.37665e-41	1.74221e-45
ARCN1	-0.251887	0.259	0.525	6.77151e-41	1.85009e-45
CD99	-1.0987	0.647	0.777	8.62743e-41	2.35716e-45
TJP2	-0.325329	0.051	0.234	9.59681e-41	2.62201e-45
SNRPF	-0.297154	0.317	0.605	1.24632e-40	3.40516e-45
ARHGEF12	-0.304659	0.221	0.474	1.37127e-40	3.74654e-45
BAD	-0.263053	0.183	0.423	1.41499e-40	3.866e-45
RPL37A	0.317842	0.988	0.991	1.43023e-40	3.90763e-45
PIK3IP1	0.550353	0.281	0.154	1.67666e-40	4.58092e-45
PHGDH	-0.317847	0.03	0.199	1.82826e-40	4.99511e-45
TLE5	-0.301433	0.376	0.662	1.87362e-40	5.11904e-45
SLC7A8	-0.278552	0.155	0.381	2.27886e-40	6.22621e-45
LMCD1	-0.291372	0.013	0.173	2.97583e-40	8.13047e-45
HADH	-0.300993	0.049	0.23	3.34056e-40	9.12696e-45
PDCD5	-0.298934	0.35	0.643	3.81227e-40	1.04158e-44
RBP4	-1.64843	0.039	0.208	4.61401e-40	1.26063e-44
RPL15	0.314031	0.984	0.993	4.90442e-40	1.33997e-44
SYNPO	-0.291037	0.019	0.183	5.43917e-40	1.48607e-44
COX7A2	-0.463259	0.717	0.915	6.74538e-40	1.84295e-44
VWA5B2	-0.254787	0.006	0.16	1.43583e-39	3.92291e-44
GAB2	0.545481	0.266	0.144	1.5519e-39	4.24006e-44
PLK2	-0.368703	0.055	0.237	1.65792e-39	4.5297e-44
MYO5B	-0.255555	0.022	0.186	1.90486e-39	5.2044e-44
PPP2R1A	-0.265646	0.22	0.468	2.0854e-39	5.69767e-44
ZFP91	0.670842	0.595	0.541	2.35479e-39	6.43369e-44
MRAS	0.282917	0.132	0.047	2.4554e-39	6.70857e-44
PRSS3	-1.5025	0.131	0.334	2.65497e-39	7.25383e-44
PURA	-0.251471	0.23	0.48	3.57725e-39	9.77365e-44
SRXN1	-0.25212	0.106	0.313	5.67713e-39	1.55109e-43
S100A13	-0.681532	0.133	0.334	6.0149e-39	1.64337e-43
ZFAND5	0.697465	0.647	0.633	6.20175e-39	1.69442e-43
POLR2K	-0.277752	0.274	0.542	6.60292e-39	1.80403e-43
REST	0.544474	0.344	0.205	7.25846e-39	1.98313e-43
RRBP1	-0.340986	0.299	0.563	8.89059e-39	2.42906e-43
PALLD	-0.413326	0.159	0.377	1.25366e-38	3.42522e-43
DHRS2	-0.272804	0.012	0.167	1.5427e-38	4.21492e-43
ARRB1	0.252925	0.116	0.038	2.01131e-38	5.49524e-43
KDM2B	0.332632	0.176	0.075	2.08801e-38	5.70479e-43
VDAC2	-0.297125	0.418	0.719	2.14301e-38	5.85507e-43
TIMP1	-0.988818	0.506	0.699	2.39758e-38	6.55059e-43
MGLL	0.409216	0.201	0.088	5.09805e-38	1.39287e-42
FOSB	0.830108	0.299	0.175	5.54323e-38	1.5145e-42
MAP3K8	0.538558	0.262	0.138	5.57701e-38	1.52373e-42
NFKBIA	1.03347	0.522	0.411	5.86472e-38	1.60234e-42
BNIP3L	0.675466	0.597	0.553	6.45078e-38	1.76246e-42
NHP2	-0.286924	0.249	0.506	6.46814e-38	1.7672e-42
TC2N	-0.268406	0.032	0.195	8.47255e-38	2.31484e-42
ITGB5	0.519698	0.302	0.17	8.75993e-38	2.39336e-42
SHISAL2B	-0.358397	0.01	0.161	1.15081e-37	3.14421e-42
DAZAP2	0.610818	0.642	0.617	1.21189e-37	3.31107e-42
PLSCR1	0.620938	0.358	0.231	1.27917e-37	3.49491e-42
MAP4	-0.262362	0.147	0.366	1.37742e-37	3.76335e-42
PTPN6	0.35311	0.159	0.065	1.42197e-37	3.88506e-42
PTPN11	-0.259236	0.244	0.492	1.74114e-37	4.75708e-42
GABARAP	0.420902	0.86	0.898	1.86867e-37	5.10551e-42
ARHGAP29	-0.356103	0.019	0.175	1.9411e-37	5.30341e-42
COX8A	-0.477742	0.673	0.872	2.27071e-37	6.20397e-42
PABPC4	0.614957	0.588	0.485	2.47063e-37	6.75018e-42
KRT7	-0.995695	0.036	0.197	2.85257e-37	7.7937e-42
NDUFV2	-0.287096	0.387	0.671	3.88089e-37	1.06032e-41
PLEKHB2	0.692671	0.518	0.436	3.9549e-37	1.08055e-41
NEDD9	-0.328018	0.02	0.175	4.88039e-37	1.3334e-41
CD46	-0.290828	0.347	0.622	5.57682e-37	1.52368e-41
HECA	0.535035	0.311	0.188	6.58264e-37	1.79849e-41
GLRX5	-0.2952	0.379	0.658	7.11324e-37	1.94346e-41
MACC1	-0.268898	0.059	0.236	7.42156e-37	2.02769e-41
EPB41L3	0.634838	0.315	0.19	8.7277e-37	2.38455e-41
DLK1	-0.717191	0.01	0.158	1.0684e-36	2.91906e-41
SNX10	0.607716	0.297	0.178	1.15177e-36	3.14683e-41
FXYD5	0.32213	0.512	0.331	1.16586e-36	3.18532e-41
PITHD1	-0.252468	0.286	0.544	1.29566e-36	3.53997e-41
ARPP19	-0.317645	0.451	0.719	1.75353e-36	4.79094e-41
CAMLG	-0.286832	0.439	0.722	1.7727e-36	4.8433e-41
SERPINA1	-1.96949	0.193	0.357	2.24633e-36	6.13735e-41
LINC-PINT	0.678687	0.334	0.214	3.35067e-36	9.15459e-41
DNAJA4	-0.284921	0.04	0.203	3.36126e-36	9.18351e-41
AP1B1	0.687149	0.304	0.184	3.91897e-36	1.07073e-40
RBM4	-0.253186	0.306	0.573	3.96578e-36	1.08352e-40
NDUFC2	-0.402418	0.625	0.856	4.31214e-36	1.17815e-40
TMCO1	-0.288665	0.335	0.595	6.12476e-36	1.67339e-40
ARRDC2	0.4039	0.197	0.092	6.87073e-36	1.8772e-40
SNX30	0.456557	0.246	0.13	7.75611e-36	2.1191e-40
MTRNR2L12	1.24247	0.823	0.82	8.29813e-36	2.26719e-40
SDC4	-0.466364	0.085	0.264	1.03902e-35	2.83878e-40
RNF145	0.669151	0.655	0.617	1.05352e-35	2.87839e-40
ATP5F1D	-0.324325	0.582	0.836	1.09371e-35	2.98821e-40
MTMR14	0.444603	0.237	0.124	1.52591e-35	4.16903e-40
GCHFR	0.76683	0.388	0.275	1.60632e-35	4.38872e-40
ZNF428	-0.257157	0.324	0.587	1.92916e-35	5.27077e-40
ARL6IP1	0.471316	0.687	0.666	2.03793e-35	5.56796e-40
DPEP1	-0.285986	0.031	0.184	2.06986e-35	5.65519e-40
CAV2	-0.500922	0.031	0.184	3.19464e-35	8.72828e-40
CBL	0.417072	0.233	0.119	3.26001e-35	8.90688e-40
TMEM123	0.732384	0.488	0.397	3.69222e-35	1.00877e-39
RB1CC1	0.667197	0.621	0.582	4.82953e-35	1.31951e-39
EIF4A2	-0.296311	0.385	0.647	4.88585e-35	1.3349e-39
CDC42EP1	-0.365103	0.058	0.224	6.98877e-35	1.90945e-39
HSBP1	-0.289852	0.341	0.605	7.32402e-35	2.00104e-39
NFIB	-0.303557	0.019	0.166	7.40095e-35	2.02206e-39
NBL1	-0.384181	0.062	0.232	8.4604e-35	2.31152e-39
IMPA2	-0.334521	0.094	0.275	1.11825e-34	3.05525e-39
EEF1G	0.367988	0.931	0.959	1.25429e-34	3.42692e-39
MZT2B	-0.346104	0.633	0.866	1.4564e-34	3.97912e-39
GGA1	0.564051	0.326	0.207	1.74676e-34	4.77245e-39
HMGN3	-0.252514	0.307	0.563	2.14756e-34	5.8675e-39
ITPR2	0.418348	0.195	0.092	2.85781e-34	7.80801e-39
TMEM176A	-0.576517	0.175	0.369	3.02941e-34	8.27685e-39
SEPTIN6	0.306528	0.133	0.05	3.47218e-34	9.48657e-39
SLIRP	-0.311895	0.424	0.702	3.93493e-34	1.07509e-38
MT-ND5	0.402555	0.918	0.905	4.01921e-34	1.09811e-38
RNF213	0.521997	0.334	0.208	4.31921e-34	1.18008e-38
TUBB	0.616343	0.705	0.686	5.86229e-34	1.60167e-38
SNHG7	-0.356526	0.445	0.708	6.03748e-34	1.64954e-38
SEM1	-0.370438	0.508	0.774	6.35619e-34	1.73662e-38
IDS	-0.560398	0.497	0.688	1.71095e-33	4.67461e-38
SNRPD1	-0.302462	0.347	0.61	2.24866e-33	6.14372e-38
CLDN10	-0.410188	0.033	0.183	2.30104e-33	6.28683e-38
AGPAT5	-0.355923	0.071	0.242	2.44033e-33	6.66738e-38
BEX4	-0.324032	0.379	0.611	2.82155e-33	7.70894e-38
CD58	0.293887	0.152	0.062	2.82249e-33	7.71152e-38
MBNL1	0.732491	0.523	0.462	3.0434e-33	8.31507e-38
HIST1H1C	-0.596648	0.395	0.622	3.62736e-33	9.91054e-38
TRABD	0.52624	0.31	0.193	3.78925e-33	1.03528e-37
LPP	-0.262283	0.166	0.372	4.14927e-33	1.13365e-37
RGS4	-0.36257	0.009	0.144	5.13541e-33	1.40308e-37
SOD1	-0.368338	0.54	0.762	5.30586e-33	1.44965e-37
TMED10	-0.322096	0.598	0.837	7.30295e-33	1.99529e-37
CORO7	0.590398	0.341	0.226	8.47022e-33	2.3142e-37
SRP9	-0.299996	0.373	0.636	8.79837e-33	2.40386e-37
RPL23A	0.291929	0.969	0.981	8.8956e-33	2.43043e-37
PSMD8	-0.395508	0.531	0.784	9.91768e-33	2.70967e-37
EZR	-0.290009	0.277	0.516	1.18776e-32	3.24517e-37
NDUFA12	-0.332576	0.388	0.661	1.34697e-32	3.68015e-37
MT-CO2	0.303719	0.985	0.968	1.45923e-32	3.98685e-37
ADAM9	0.609077	0.327	0.21	1.53547e-32	4.19517e-37
NCOA4	0.696496	0.475	0.397	1.92089e-32	5.24818e-37
CAPN2	-0.261195	0.187	0.397	1.977e-32	5.40149e-37
ATP1B3	0.624281	0.439	0.325	2.02263e-32	5.52617e-37
AZGP1	-0.405127	0.046	0.197	2.13319e-32	5.82823e-37
AMBP	-0.722383	0.009	0.142	2.55371e-32	6.97716e-37
PPIA	0.404975	0.773	0.787	2.87609e-32	7.85796e-37
GRK2	0.586599	0.326	0.215	4.17077e-32	1.13952e-36
SURF4	-0.30341	0.405	0.668	4.79615e-32	1.31039e-36
MOB1A	0.650626	0.504	0.43	5.23911e-32	1.43141e-36
RPL22	0.297467	0.957	0.98	6.93483e-32	1.89471e-36
DDHD1	0.560042	0.292	0.178	8.21834e-32	2.24539e-36
TCEAL3	-0.254456	0.356	0.607	1.01741e-31	2.77974e-36
TMEM50A	0.58185	0.595	0.575	1.30746e-31	3.57219e-36
SLC38A2	0.755656	0.504	0.429	1.56473e-31	4.2751e-36
MGAT4A	0.715312	0.455	0.38	1.86929e-31	5.10721e-36
UBE2R2	0.686643	0.536	0.479	2.28456e-31	6.2418e-36
RPS7	0.289439	0.976	0.991	2.46893e-31	6.74552e-36
CARHSP1	-0.275458	0.146	0.343	2.62016e-31	7.1587e-36
C4orf48	-0.46541	0.471	0.667	3.63145e-31	9.92173e-36
PID1	0.289565	0.113	0.04	5.26689e-31	1.439e-35
PDGFC	0.296971	0.138	0.056	5.68699e-31	1.55378e-35
FNBP1	0.547423	0.314	0.198	5.97709e-31	1.63304e-35
STK10	0.267678	0.138	0.056	6.06515e-31	1.6571e-35
HEXA	0.694797	0.463	0.384	6.88904e-31	1.8822e-35
KCNQ1OT1	-0.294735	0.072	0.238	7.76783e-31	2.1223e-35
RPS6KA3	-0.279411	0.222	0.438	1.06421e-30	2.9076e-35
NFKBID	0.258281	0.101	0.034	1.17846e-30	3.21974e-35
EEF1D	0.307017	0.91	0.922	1.75618e-30	4.79818e-35
FCHO2	0.499978	0.281	0.167	1.98642e-30	5.42723e-35
ARX	-0.299602	0.008	0.134	2.2401e-30	6.12032e-35
PKM	0.587836	0.634	0.573	2.30974e-30	6.31058e-35
TMEM59	-0.376502	0.689	0.86	2.97238e-30	8.12105e-35
RAN	-0.326854	0.428	0.702	5.15866e-30	1.40943e-34
FAM107B	0.738887	0.573	0.532	5.28487e-30	1.44392e-34
AGO4	0.456426	0.218	0.115	6.23396e-30	1.70322e-34
CAP1	0.570825	0.522	0.457	7.28481e-30	1.99033e-34
PRSS8	-0.295732	0.025	0.159	9.71104e-30	2.65322e-34
PPP1R15A	0.531828	0.558	0.459	9.97692e-30	2.72586e-34
EEF2	-0.36993	0.821	0.937	1.21422e-29	3.31746e-34
NUP214	0.521019	0.307	0.198	1.36074e-29	3.71775e-34
LACC1	0.326879	0.136	0.056	1.54544e-29	4.22239e-34
SPINK1	-2.0148	0.207	0.366	1.6012e-29	4.37475e-34
TCIM	-0.386947	0.023	0.156	2.67201e-29	7.30039e-34
STAT5A	0.288882	0.148	0.064	3.11978e-29	8.52374e-34
TPI1	-0.327139	0.469	0.726	4.94234e-29	1.35033e-33
KRT19	-1.0004	0.014	0.141	5.66946e-29	1.54899e-33
KLF4	0.434415	0.172	0.08	6.30517e-29	1.72268e-33
PARP14	0.393942	0.252	0.141	7.24103e-29	1.97837e-33
RAB8B	0.449963	0.225	0.122	7.35812e-29	2.01036e-33
GIT2	0.412789	0.232	0.129	7.38531e-29	2.01779e-33
GDF15	-0.72424	0.058	0.203	8.09464e-29	2.21159e-33
PEBP1	-0.338744	0.687	0.857	8.37311e-29	2.28767e-33
IAPP	-1.68845	0.022	0.151	9.00922e-29	2.46147e-33
TFPT	0.367236	0.204	0.105	1.36184e-28	3.72077e-33
RPS10	0.550061	0.867	0.902	1.64609e-28	4.49739e-33
BACH1	0.593919	0.348	0.244	1.97464e-28	5.39504e-33
CA2	0.322123	0.102	0.036	2.01143e-28	5.49556e-33
AKR1B1	0.600767	0.345	0.243	2.39612e-28	6.54661e-33
RAB5C	0.537631	0.576	0.545	4.18294e-28	1.14285e-32
TSPAN33	0.518444	0.267	0.162	4.94024e-28	1.34976e-32
COPRS	-0.25455	0.392	0.642	5.42382e-28	1.48188e-32
SLC7A11	0.819561	0.264	0.157	6.08859e-28	1.6635e-32
DDX3X	0.634516	0.597	0.574	6.12222e-28	1.67269e-32
PLA2G15	0.309202	0.168	0.08	8.14532e-28	2.22544e-32
OSBPL11	0.470673	0.257	0.152	8.61572e-28	2.35396e-32
C18orf32	-0.271456	0.48	0.731	1.69071e-27	4.61931e-32
PRELID1	-0.312419	0.542	0.81	2.61213e-27	7.13678e-32
ITGB1	-0.582032	0.539	0.744	3.61321e-27	9.87188e-32
ATP5MC3	-0.320652	0.528	0.776	4.74297e-27	1.29586e-31
SNHG6	0.487536	0.777	0.839	5.31158e-27	1.45121e-31
PDIA2	-0.49645	0.057	0.196	5.79756e-27	1.58399e-31
RPL10A	0.28349	0.94	0.975	1.0111e-26	2.76248e-31
PI4K2A	0.383854	0.207	0.111	1.03304e-26	2.82245e-31
ABHD12	0.69839	0.437	0.368	1.04131e-26	2.84504e-31
PSMB1	-0.401286	0.723	0.89	1.13706e-26	3.10665e-31
FAM102B	0.273709	0.116	0.046	1.28179e-26	3.50207e-31
WIPI1	0.537477	0.298	0.194	1.32608e-26	3.62306e-31
MARCH2	0.486781	0.286	0.184	1.69043e-26	4.61854e-31
CRYAB	-0.678868	0.035	0.164	1.7754e-26	4.85069e-31
RNF149	0.533893	0.315	0.212	2.85062e-26	7.78836e-31
SNU13	-0.281875	0.542	0.8	3.34343e-26	9.13481e-31
RAC1	0.421067	0.785	0.83	3.35233e-26	9.15912e-31
RPS6	0.268287	0.978	0.991	3.46386e-26	9.46384e-31
SKP1	-0.293791	0.65	0.859	4.7796e-26	1.30587e-30
COL6A1	-0.667504	0.028	0.152	4.92864e-26	1.34659e-30
CCDC71L	0.472949	0.218	0.121	6.25593e-26	1.70922e-30
PCBP2	0.430072	0.747	0.802	7.48775e-26	2.04578e-30
MIS18BP1	0.47087	0.244	0.145	7.75331e-26	2.11833e-30
AKR1C3	-0.260164	0.026	0.148	8.44613e-26	2.30762e-30
HPS3	0.518308	0.249	0.149	1.0255e-25	2.80184e-30
MT-ATP6	0.290608	0.985	0.966	1.68482e-25	4.60322e-30
MID1IP1	0.581725	0.377	0.286	2.0968e-25	5.72881e-30
GNG5	0.500431	0.638	0.626	2.11317e-25	5.77354e-30
EID1	-0.318358	0.704	0.851	5.02367e-25	1.37255e-29
ZNF292	-0.269237	0.371	0.608	5.52896e-25	1.5106e-29
ETV3	0.436268	0.189	0.098	6.00424e-25	1.64046e-29
RHOA	0.533575	0.686	0.726	6.50697e-25	1.77781e-29
EIF3K	0.392441	0.772	0.824	8.16254e-25	2.23014e-29
ARAP1	0.342907	0.156	0.074	9.85129e-25	2.69154e-29
LCN2	-1.65113	0.042	0.165	1.64227e-24	4.48695e-29
ALB	-0.612638	0.053	0.184	2.07789e-24	5.67715e-29
KLK1	-1.2918	0.101	0.236	2.2414e-24	6.12388e-29
STAT2	0.276203	0.151	0.071	2.97888e-24	8.1388e-29
CREBRF	0.725841	0.509	0.456	3.02479e-24	8.26424e-29
NCOA7	-0.250881	0.147	0.317	3.19076e-24	8.71769e-29
SEC61G	-0.346472	0.608	0.828	5.14727e-24	1.40632e-28
CIAO2B	-0.281296	0.39	0.626	5.52189e-24	1.50867e-28
FAP	-0.254803	0.013	0.121	6.09627e-24	1.6656e-28
CYP27A1	0.420787	0.119	0.05	6.18488e-24	1.68981e-28
NAMPT	0.74862	0.469	0.392	6.73865e-24	1.84111e-28
SETDB2	0.285914	0.161	0.079	9.44527e-24	2.5806e-28
RBMS1	0.304543	0.21	0.113	1.01605e-23	2.77603e-28
NIN	0.3588	0.194	0.105	1.0302e-23	2.81468e-28
SERPINI2	-0.292535	0.04	0.161	1.33479e-23	3.64686e-28
TMBIM6	0.359535	0.845	0.891	1.35083e-23	3.69069e-28
ATG16L2	0.254882	0.103	0.04	1.48135e-23	4.0473e-28
TNFSF13	0.253382	0.129	0.057	1.81905e-23	4.96994e-28
PTK2B	0.297154	0.129	0.057	2.71285e-23	7.41197e-28
LDHB	0.407581	0.46	0.355	3.53492e-23	9.658e-28
ERH	-0.292429	0.547	0.781	4.09765e-23	1.11955e-27
NOP53	0.48836	0.744	0.776	4.20979e-23	1.15018e-27
MTDH	0.375134	0.749	0.795	4.99017e-23	1.3634e-27
TCF25	0.554659	0.653	0.665	5.16357e-23	1.41077e-27
MUC1	-0.448853	0.04	0.159	5.41464e-23	1.47937e-27
ZFAS1	0.525464	0.779	0.826	8.35329e-23	2.28226e-27
CRH	-0.321132	0.01	0.113	9.91224e-23	2.70819e-27
SGSH	0.319048	0.158	0.078	1.09939e-22	3.00373e-27
AC007952.4	0.49485	0.175	0.091	1.38691e-22	3.78928e-27
HSP90AA1	-0.490362	0.772	0.908	1.56677e-22	4.28067e-27
C3	0.283389	0.248	0.136	1.63524e-22	4.46774e-27
ZSWIM6	0.309422	0.173	0.088	1.72441e-22	4.71138e-27
PHLDA1	0.470896	0.209	0.115	1.75251e-22	4.78816e-27
AC100810.1	0.597842	0.359	0.274	1.82675e-22	4.99098e-27
OSBPL8	0.677377	0.446	0.382	2.06018e-22	5.62875e-27
REG3G	-1.24594	0.067	0.192	2.0982e-22	5.73264e-27
GNG11	-1.00671	0.031	0.145	2.34007e-22	6.39346e-27
TFPI2	-1.20401	0.013	0.116	3.75277e-22	1.02532e-26
SLC2A3	0.295177	0.124	0.054	6.19718e-22	1.69317e-26
ABTB1	0.259545	0.143	0.068	6.47339e-22	1.76864e-26
CUZD1	-1.39144	0.102	0.23	9.31064e-22	2.54382e-26
WWTR1	-0.433467	0.027	0.136	1.0768e-21	2.942e-26
TALDO1	0.761585	0.508	0.485	1.0855e-21	2.96576e-26
PSMB7	-0.261213	0.451	0.692	1.12464e-21	3.07269e-26
HSD17B11	0.489893	0.291	0.2	1.17878e-21	3.22063e-26
COL18A1	-0.395617	0.021	0.125	1.36574e-21	3.73142e-26
PNLIPRP1	-1.29454	0.116	0.242	1.42741e-21	3.89992e-26
INS	-5.05134	0.342	0.428	1.7313e-21	4.73019e-26
PFDN2	-0.255274	0.448	0.7	1.90038e-21	5.19217e-26
CDC42SE1	0.489721	0.308	0.214	2.76659e-21	7.55878e-26
PDK4	-0.527404	0.177	0.335	2.87987e-21	7.86829e-26
NPY	-0.758189	0.007	0.104	3.11042e-21	8.49817e-26
PLBD2	0.427848	0.252	0.161	3.31751e-21	9.06398e-26
NDUFA13	-0.352596	0.705	0.877	4.0858e-21	1.11631e-25
C9orf16	-0.293083	0.486	0.723	4.1757e-21	1.14087e-25
RNF135	0.285135	0.16	0.082	4.50636e-21	1.23121e-25
GSTA1	-0.477157	0.025	0.13	5.39027e-21	1.47271e-25
CEP135	0.267892	0.125	0.056	7.37857e-21	2.01595e-25
TSPAN14	0.355428	0.228	0.136	7.93071e-21	2.1668e-25
P2RX4	0.410005	0.244	0.153	8.55732e-21	2.338e-25
ADIRF	-0.698609	0.061	0.181	1.51281e-20	4.13326e-25
NAAA	0.348441	0.183	0.1	1.68718e-20	4.60966e-25
DYNLRB1	-0.283877	0.492	0.719	1.74405e-20	4.76503e-25
BZW1	0.481603	0.702	0.723	1.79132e-20	4.89418e-25
PLPP2	-0.305147	0.01	0.105	1.90699e-20	5.21021e-25
ZNF217	0.423987	0.228	0.137	2.62547e-20	7.17322e-25
CCN1	-0.369997	0.023	0.126	2.74099e-20	7.48885e-25
SERTAD2	0.405499	0.263	0.171	3.17572e-20	8.67661e-25
MARCKSL1	-0.301319	0.098	0.235	3.35176e-20	9.15757e-25
ITGAE	0.553956	0.453	0.396	3.94512e-20	1.07787e-24
TUBA1A	-0.527474	0.431	0.579	5.91941e-20	1.61728e-24
ATG2A	0.42082	0.192	0.111	8.61221e-20	2.353e-24
ZYX	0.454124	0.316	0.222	1.00204e-19	2.73773e-24
HBEGF	0.354707	0.139	0.067	1.46597e-19	4.00527e-24
ABR	0.276196	0.164	0.086	1.74637e-19	4.77138e-24
RHOC	-0.370401	0.189	0.342	1.94849e-19	5.3236e-24
ANXA3	-0.279855	0.01	0.101	1.96928e-19	5.38039e-24
TFRC	0.911345	0.339	0.265	3.11698e-19	8.51611e-24
ACSL1	0.570213	0.252	0.168	3.845e-19	1.05052e-23
SGK3	0.568775	0.362	0.286	5.10037e-19	1.39351e-23
ARID3A	0.383567	0.201	0.118	5.90874e-19	1.61437e-23
BTF3	0.264881	0.88	0.931	6.03343e-19	1.64843e-23
PSEN1	0.456598	0.262	0.176	6.96336e-19	1.9025e-23
FSTL1	-0.257851	0.011	0.101	6.98098e-19	1.90732e-23
LIMS1	0.542755	0.455	0.398	1.21117e-18	3.30912e-23
CCNI	-0.30215	0.74	0.889	1.51331e-18	4.13461e-23
AVPI1	0.270085	0.132	0.065	1.71106e-18	4.6749e-23
PLTP	0.663376	0.222	0.138	1.95228e-18	5.33395e-23
MAP3K1	0.34016	0.174	0.096	1.97801e-18	5.40426e-23
SMCHD1	0.523687	0.344	0.265	2.4014e-18	6.56103e-23
NEURL3	-0.275162	0.019	0.112	2.5749e-18	7.03506e-23
SOX4	-0.546345	0.184	0.337	2.75332e-18	7.52253e-23
PNISR	0.472687	0.657	0.662	3.82941e-18	1.04626e-22
PATL1	0.399139	0.242	0.156	4.67653e-18	1.2777e-22
CHCHD2	-0.327224	0.807	0.939	4.79558e-18	1.31023e-22
CASP4	0.393545	0.292	0.201	4.82844e-18	1.31921e-22
NAGK	0.401987	0.212	0.131	5.6629e-18	1.5472e-22
AMPD3	0.337211	0.165	0.089	6.01015e-18	1.64207e-22
WASHC4	0.458731	0.262	0.176	6.1778e-18	1.68788e-22
USP15	0.550503	0.398	0.332	6.25606e-18	1.70926e-22
TMEM176B	-0.457642	0.222	0.371	7.024e-18	1.91907e-22
CHD1	0.517173	0.356	0.28	8.50598e-18	2.32397e-22
ACOT9	0.380039	0.259	0.169	9.07648e-18	2.47984e-22
CERT1	0.587326	0.393	0.33	1.07017e-17	2.92387e-22
MOB3B	0.306968	0.114	0.053	1.3973e-17	3.81766e-22
ST3GAL6	0.307718	0.144	0.074	1.43773e-17	3.92813e-22
DSC2	0.410258	0.248	0.162	1.49939e-17	4.09657e-22
C16orf70	0.314658	0.14	0.072	2.15177e-17	5.87899e-22
NAGA	0.252847	0.132	0.066	2.96358e-17	8.097e-22
COLGALT1	0.258994	0.138	0.069	3.20941e-17	8.76864e-22
ANKRD9	0.442224	0.266	0.183	3.72761e-17	1.01845e-21
GPRIN3	0.443177	0.229	0.146	4.24666e-17	1.16026e-21
CPA2	-1.73801	0.158	0.266	4.68182e-17	1.27915e-21
PTP4A2	0.43991	0.683	0.713	5.17413e-17	1.41366e-21
OAZ1	0.432017	0.839	0.896	5.38604e-17	1.47156e-21
C20orf194	0.288963	0.161	0.088	5.43898e-17	1.48602e-21
TLN1	0.525117	0.378	0.31	6.36683e-17	1.73952e-21
ITPR1	0.402345	0.188	0.108	6.80135e-17	1.85824e-21
C1R	-0.32989	0.02	0.108	1.09485e-16	2.99131e-21
SRRM2	0.443685	0.702	0.753	1.18679e-16	3.24251e-21
PICALM	0.48263	0.331	0.253	1.37232e-16	3.7494e-21
PDE4DIP	0.610861	0.423	0.368	1.56027e-16	4.26292e-21
WSB1	0.552776	0.476	0.441	1.63935e-16	4.47897e-21
ALDOB	-0.357422	0.029	0.121	2.50065e-16	6.83219e-21
PLK3	0.289095	0.131	0.066	2.59718e-16	7.09593e-21
IRF2BP2	0.597569	0.49	0.468	3.63021e-16	9.91834e-21
IGF2R	0.54136	0.355	0.285	4.31038e-16	1.17767e-20
SH3PXD2B	0.304063	0.156	0.085	5.51132e-16	1.50578e-20
SGTB	0.287809	0.178	0.103	6.24205e-16	1.70543e-20
CTSZ	0.925744	0.444	0.415	8.43811e-16	2.30543e-20
POLE4	0.357998	0.245	0.16	9.25114e-16	2.52756e-20
NEK6	0.25884	0.117	0.056	1.07319e-15	2.93214e-20
LAMTOR4	0.378014	0.695	0.76	1.25125e-15	3.41863e-20
ATP6V1G1	0.305953	0.838	0.889	1.40514e-15	3.83909e-20
IL6R	0.471965	0.296	0.215	1.85622e-15	5.07151e-20
MGST1	-0.368538	0.103	0.216	1.9814e-15	5.41352e-20
SPCS3	0.434079	0.599	0.635	2.79588e-15	7.63881e-20
SP3	0.564284	0.393	0.337	3.34118e-15	9.12866e-20
NUDT1	0.371401	0.201	0.124	3.73832e-15	1.02137e-19
ST3GAL1	0.420895	0.202	0.126	3.86234e-15	1.05525e-19
C6orf62	0.551865	0.424	0.375	4.66479e-15	1.2745e-19
EPAS1	-0.316494	0.142	0.278	4.73948e-15	1.29491e-19
FGL1	-0.266714	0.043	0.137	5.29834e-15	1.44759e-19
YWHAB	0.349044	0.688	0.705	5.59816e-15	1.52951e-19
CLDN1	-0.381498	0.049	0.144	6.2312e-15	1.70247e-19
EZH1	0.397279	0.22	0.143	6.83756e-15	1.86814e-19
RNPEP	0.396039	0.238	0.161	6.88704e-15	1.88165e-19
ZNF106	0.527512	0.457	0.428	8.81301e-15	2.40786e-19
E2F3	0.289731	0.153	0.085	9.68102e-15	2.64501e-19
CAPZA1	0.515636	0.387	0.329	1.85595e-14	5.07076e-19
TUBB4B	-0.445662	0.391	0.554	2.83406e-14	7.74312e-19
SUMO3	0.53842	0.506	0.503	2.86368e-14	7.82406e-19
POMP	-0.290073	0.662	0.857	2.87629e-14	7.85851e-19
SOAT1	0.379251	0.205	0.131	4.58536e-14	1.2528e-18
GP2	-1.7759	0.159	0.267	4.95901e-14	1.35488e-18
PLA2G1B	-2.02085	0.192	0.287	5.07017e-14	1.38526e-18
STK4	0.508731	0.328	0.259	5.20652e-14	1.42251e-18
C11orf96	-1.41732	0.035	0.121	5.34222e-14	1.45958e-18
UBE2D1	0.610356	0.416	0.372	5.51056e-14	1.50558e-18
TNFSF10	-0.25038	0.101	0.214	8.00328e-14	2.18663e-18
RB1	0.378018	0.221	0.146	1.05975e-13	2.89541e-18
HMGB2	0.492696	0.323	0.248	1.10658e-13	3.02335e-18
ITSN2	0.456625	0.356	0.293	1.58198e-13	4.32223e-18
RASSF5	0.378859	0.198	0.126	1.67721e-13	4.58242e-18
CCDC85B	-0.380624	0.353	0.556	2.03841e-13	5.56927e-18
DDI2	0.390168	0.228	0.154	2.92575e-13	7.99363e-18
KLF13	0.524581	0.326	0.263	2.9308e-13	8.00744e-18
PARP4	0.35855	0.183	0.112	3.2635e-13	8.91642e-18
CHFR	0.365399	0.228	0.153	3.26371e-13	8.91699e-18
CYB5R4	0.426747	0.278	0.206	3.46274e-13	9.46077e-18
RNF13	0.592071	0.451	0.438	3.59852e-13	9.83176e-18
DUSP10	0.319719	0.149	0.085	3.81468e-13	1.04223e-17
CELA2B	-1.16243	0.104	0.202	4.45189e-13	1.21633e-17
SLC35E3	0.436502	0.27	0.198	4.69586e-13	1.28299e-17
SYCN	-1.59083	0.163	0.261	6.36764e-13	1.73975e-17
RREB1	0.397111	0.279	0.204	7.22401e-13	1.97372e-17
GLIPR1	0.276303	0.126	0.066	8.8072e-13	2.40627e-17
COL4A2	-0.511664	0.028	0.105	1.07265e-12	2.93066e-17
CNPY3	0.365911	0.239	0.169	1.16651e-12	3.18709e-17
TLE3	0.374945	0.26	0.183	1.3375e-12	3.65426e-17
CSTB	0.752564	0.61	0.652	1.39917e-12	3.82277e-17
SLC5A3	0.403684	0.21	0.139	1.44193e-12	3.93959e-17
GRK3	0.304412	0.185	0.117	1.83213e-12	5.00567e-17
POLR2A	0.508751	0.397	0.353	1.92946e-12	5.2716e-17
TOM1	0.436164	0.259	0.189	2.54982e-12	6.96652e-17
RIT1	0.427891	0.263	0.192	2.56096e-12	6.99698e-17
CTRL	-0.856085	0.111	0.204	2.7804e-12	7.59652e-17
SCAF11	0.504709	0.54	0.553	3.40054e-12	9.29085e-17
PNRC1	0.484647	0.629	0.667	3.76983e-12	1.02998e-16
CELA3B	-1.93609	0.184	0.272	4.92147e-12	1.34463e-16
RAP2A	0.325344	0.202	0.133	5.54472e-12	1.51491e-16
TTL	0.352978	0.211	0.142	6.92199e-12	1.8912e-16
PTPN9	0.390781	0.219	0.151	7.67482e-12	2.09689e-16
FUS	0.431182	0.654	0.697	8.00062e-12	2.1859e-16
ATP1A1	-0.280259	0.381	0.566	9.28271e-12	2.53619e-16
CTRC	-1.90267	0.199	0.286	1.02217e-11	2.79275e-16
RNF168	0.495857	0.279	0.214	1.12575e-11	3.07574e-16
PXDC1	0.275226	0.17	0.103	1.12971e-11	3.08654e-16
SERPING1	-0.46	0.103	0.197	1.19813e-11	3.27348e-16
NFKB1	0.544377	0.289	0.222	1.25991e-11	3.44229e-16
AL365226.2	-0.470647	0.033	0.109	1.62061e-11	4.42777e-16
ENY2	0.441549	0.597	0.65	1.63682e-11	4.47206e-16
SON	0.352214	0.74	0.777	1.70341e-11	4.65399e-16
OTUD1	0.477439	0.268	0.201	1.83624e-11	5.01691e-16
AGAP3	0.394717	0.22	0.154	2.06135e-11	5.63194e-16
IFNGR2	0.443699	0.284	0.218	2.08442e-11	5.69499e-16
CORO1C	0.328822	0.199	0.131	2.23066e-11	6.09453e-16
RBM39	0.331273	0.696	0.74	2.28396e-11	6.24015e-16
CPB1	-1.72429	0.183	0.273	2.78048e-11	7.59674e-16
SNHG32	0.511448	0.546	0.569	2.92915e-11	8.00291e-16
MEF2D	0.547226	0.317	0.261	3.50275e-11	9.57008e-16
GLRX	0.348272	0.214	0.145	4.15632e-11	1.13557e-15
TUT7	0.342055	0.205	0.138	4.63082e-11	1.26522e-15
STAG2	0.518313	0.428	0.399	5.53742e-11	1.51292e-15
IL17RA	0.328156	0.183	0.118	6.59784e-11	1.80264e-15
TACC1	0.48163	0.452	0.414	7.44249e-11	2.03341e-15
SLC66A3	0.296648	0.159	0.098	7.84072e-11	2.14221e-15
ABI1	0.463087	0.337	0.279	7.99521e-11	2.18442e-15
IRF2	0.34125	0.184	0.121	9.43179e-11	2.57692e-15
TPD52L2	0.375742	0.273	0.207	9.8725e-11	2.69733e-15
DHRS3	0.36411	0.225	0.157	1.2101e-10	3.3062e-15
APH1A	0.548065	0.426	0.407	1.4335e-10	3.91656e-15
MAP3K20	0.334054	0.236	0.164	1.58844e-10	4.33989e-15
TCIRG1	0.319661	0.182	0.119	1.67882e-10	4.5868e-15
CEL	-1.97907	0.193	0.274	2.11197e-10	5.77025e-15
RNPEPL1	0.514496	0.348	0.304	2.13404e-10	5.83055e-15
VPS8	0.261205	0.164	0.102	2.18216e-10	5.96203e-15
FNIP1	0.450573	0.439	0.406	2.23959e-10	6.11893e-15
RNF24	0.290808	0.156	0.095	2.58295e-10	7.05706e-15
RESF1	0.452409	0.314	0.257	2.60246e-10	7.11034e-15
PNLIP	-1.60802	0.171	0.264	2.61278e-10	7.13854e-15
FGD6	0.262294	0.137	0.079	3.11343e-10	8.50641e-15
ROCK1	0.533865	0.483	0.478	3.25295e-10	8.8876e-15
ISCU	0.480879	0.576	0.624	3.41951e-10	9.34266e-15
MGST3	0.406331	0.632	0.695	4.22363e-10	1.15396e-14
GABARAPL1	0.563181	0.5	0.513	5.68597e-10	1.5535e-14
UTRN	0.352406	0.182	0.12	8.57774e-10	2.34358e-14
DMXL2	0.291515	0.168	0.107	9.67667e-10	2.64383e-14
MAP3K3	0.335481	0.231	0.166	1.03785e-09	2.83557e-14
ZNF350	0.362273	0.194	0.132	1.04578e-09	2.85726e-14
CHPT1	0.476988	0.351	0.305	1.11504e-09	3.04646e-14
ADAM17	0.383193	0.265	0.201	1.15142e-09	3.14588e-14
LINC01578	0.539758	0.558	0.602	1.17474e-09	3.20958e-14
KLHL24	0.520353	0.364	0.323	1.26689e-09	3.46136e-14
PCBP1	0.449858	0.595	0.662	1.49153e-09	4.07511e-14
CALCOCO1	0.308091	0.192	0.129	1.86668e-09	5.10008e-14
MAF1	0.490153	0.404	0.384	2.34627e-09	6.4104e-14
SYF2	0.395699	0.641	0.706	2.64945e-09	7.23873e-14
SKIL	0.530946	0.362	0.314	2.70542e-09	7.39167e-14
PRRC2C	0.372869	0.654	0.701	2.70861e-09	7.40037e-14
PDP1	0.27989	0.156	0.098	3.39529e-09	9.2765e-14
TSPAN4	0.335474	0.165	0.105	3.54124e-09	9.67526e-14
AP5B1	0.404995	0.219	0.159	3.55001e-09	9.69923e-14
PET100	0.404762	0.59	0.629	3.6501e-09	9.97268e-14
MTPN	0.402807	0.544	0.567	3.74129e-09	1.02218e-13
RAP1B	0.407366	0.583	0.631	3.76615e-09	1.02897e-13
RTF1	0.446802	0.552	0.592	5.83143e-09	1.59324e-13
TRIM25	0.306711	0.158	0.101	5.94179e-09	1.62339e-13
AP2S1	0.429909	0.621	0.706	7.07041e-09	1.93175e-13
GPR137B	0.288968	0.174	0.115	7.60921e-09	2.07896e-13
SORL1	0.490553	0.247	0.192	7.6979e-09	2.10319e-13
IFNAR1	0.433775	0.385	0.352	7.93642e-09	2.16836e-13
SLC4A7	0.320224	0.165	0.107	8.21153e-09	2.24353e-13
SH3BGRL	0.569408	0.415	0.403	8.4459e-09	2.30756e-13
SYNGR2	0.446996	0.411	0.385	9.17139e-09	2.50578e-13
ARRDC3	0.554712	0.334	0.284	1.03569e-08	2.82967e-13
KDM7A	0.328913	0.17	0.112	1.10652e-08	3.02319e-13
TRA2B	0.532944	0.507	0.514	1.4146e-08	3.86493e-13
PDK1	0.268143	0.138	0.084	1.70619e-08	4.66159e-13
AC016831.5	0.271151	0.141	0.087	1.86953e-08	5.10787e-13
CREBBP	0.398947	0.329	0.278	2.06889e-08	5.65255e-13
MFSD1	0.419928	0.226	0.169	2.50132e-08	6.83403e-13
HNRNPUL1	0.506504	0.453	0.448	2.54174e-08	6.94446e-13
NECAP2	0.338071	0.244	0.184	2.68264e-08	7.32941e-13
ANKRD13D	0.382993	0.229	0.172	3.17641e-08	8.67849e-13
RPS27L	0.339848	0.555	0.575	3.46373e-08	9.46349e-13
EIF3F	0.349152	0.666	0.747	3.74385e-08	1.02288e-12
TMCC3	0.335782	0.18	0.122	4.04263e-08	1.10451e-12
ARHGAP18	0.37526	0.198	0.139	4.38261e-08	1.1974e-12
WASF2	0.444631	0.53	0.568	4.9544e-08	1.35362e-12
CAT	0.379959	0.245	0.187	5.10065e-08	1.39358e-12
PIAS1	0.49765	0.374	0.343	5.81823e-08	1.58964e-12
MXD1	0.543604	0.259	0.205	6.08795e-08	1.66333e-12
TUBGCP2	0.473854	0.36	0.33	9.83878e-08	2.68812e-12
HSPA1A	-0.301431	0.104	0.195	1.03633e-07	2.83142e-12
NRBF2	0.514136	0.388	0.368	1.20892e-07	3.30297e-12
SNAP23	0.314497	0.19	0.132	1.22921e-07	3.3584e-12
SNX2	0.484756	0.429	0.427	1.43056e-07	3.90852e-12
HOOK3	0.435349	0.298	0.245	1.47115e-07	4.01942e-12
ANKRD12	0.380627	0.667	0.715	1.51713e-07	4.14505e-12
POLR2J3	0.500509	0.396	0.367	1.71604e-07	4.68852e-12
ATF5	0.417857	0.255	0.199	1.76019e-07	4.80914e-12
ALDH2	0.55094	0.362	0.335	1.81393e-07	4.95595e-12
IFITM3	-0.715943	0.238	0.325	1.86886e-07	5.10604e-12
RSRP1	0.499403	0.321	0.276	2.14522e-07	5.8611e-12
NR3C1	0.461429	0.449	0.45	2.26324e-07	6.18355e-12
CCNL1	0.465552	0.504	0.523	2.35195e-07	6.42591e-12
TFPI	-0.305006	0.116	0.202	2.5251e-07	6.899e-12
HNRNPA2B1	0.358433	0.651	0.713	2.56293e-07	7.00235e-12
FEZ2	0.340349	0.248	0.19	3.32372e-07	9.08096e-12
ACER3	0.251044	0.148	0.095	3.73798e-07	1.02128e-11
CACUL1	0.437731	0.382	0.358	5.38695e-07	1.4718e-11
WTAP	0.512531	0.492	0.51	5.52649e-07	1.50993e-11
TMEM138	0.33092	0.168	0.115	5.64004e-07	1.54095e-11
TUBA1B	0.361505	0.743	0.751	6.16659e-07	1.68481e-11
PPP2R5C	0.447694	0.424	0.413	6.48445e-07	1.77166e-11
KCTD20	0.418409	0.295	0.248	6.70251e-07	1.83124e-11
EP300	0.482531	0.402	0.387	7.83751e-07	2.14134e-11
CDV3	0.35561	0.642	0.725	8.03222e-07	2.19454e-11
CHMP1B	0.742949	0.427	0.432	8.50765e-07	2.32443e-11
IFNAR2	0.416868	0.288	0.239	8.71896e-07	2.38216e-11
GALC	0.29886	0.183	0.129	8.83029e-07	2.41258e-11
RAF1	0.407666	0.326	0.285	1.86453e-06	5.09422e-11
NCOA3	0.361175	0.246	0.196	2.48259e-06	6.78284e-11
SLC31A1	0.416112	0.291	0.248	2.49496e-06	6.81665e-11
DPP9	0.33867	0.2	0.147	2.66006e-06	7.26772e-11
PABPN1	0.424372	0.348	0.313	2.76989e-06	7.56779e-11
CELA3A	-2.10762	0.231	0.284	2.87468e-06	7.8541e-11
AMY2A	-1.23885	0.132	0.208	3.08498e-06	8.42867e-11
WIPI2	0.454883	0.451	0.462	3.18906e-06	8.71303e-11
CDC42	0.295203	0.722	0.81	3.39293e-06	9.27003e-11
GOLIM4	0.27799	0.201	0.146	3.88063e-06	1.06025e-10
FOXO3	0.471666	0.379	0.358	4.08217e-06	1.11532e-10
PIM1	0.369018	0.151	0.102	4.57362e-06	1.24959e-10
NFATC2IP	0.348712	0.198	0.146	4.65033e-06	1.27055e-10
IRAK1	0.511305	0.33	0.3	4.71661e-06	1.28866e-10
KIF20B	0.272615	0.124	0.078	5.49882e-06	1.50237e-10
SMCR8	0.339456	0.193	0.143	6.51533e-06	1.7801e-10
PRSS1	-1.86815	0.246	0.3	7.33906e-06	2.00515e-10
NFIL3	0.449671	0.256	0.209	7.54809e-06	2.06226e-10
CELA2A	-1.53133	0.164	0.237	7.96865e-06	2.17717e-10
REG1B	-1.92608	0.209	0.269	8.1427e-06	2.22472e-10
PGK1	0.419364	0.49	0.514	1.05447e-05	2.88099e-10
SNX18	0.390161	0.237	0.189	1.14783e-05	3.13607e-10
PEPD	0.417592	0.314	0.279	1.27702e-05	3.48904e-10
RCOR1	0.295768	0.191	0.14	1.30067e-05	3.55364e-10
CRTAP	0.315264	0.268	0.22	1.43667e-05	3.92523e-10
CIR1	0.474576	0.526	0.573	1.52777e-05	4.17412e-10
HMG20B	0.362779	0.225	0.175	1.9034e-05	5.20041e-10
SNX8	0.275864	0.198	0.148	2.30793e-05	6.30563e-10
NPC1	0.283823	0.185	0.135	2.33227e-05	6.37214e-10
SEPTIN9	0.269848	0.192	0.138	2.61873e-05	7.15481e-10
ARL8B	0.464323	0.434	0.445	2.6911e-05	7.35252e-10
ARHGAP21	0.463835	0.356	0.326	2.92479e-05	7.99101e-10
RIPK2	0.402736	0.266	0.221	3.41335e-05	9.32585e-10
IL10RB	0.351216	0.246	0.201	3.42075e-05	9.34606e-10
DEK	0.338536	0.688	0.767	3.86379e-05	1.05565e-09
MPV17L2	0.28007	0.121	0.078	4.10772e-05	1.1223e-09
ANXA4	-0.303557	0.106	0.178	5.16581e-05	1.41139e-09
MYL6	-0.298922	0.881	0.958	5.63461e-05	1.53947e-09
CKLF	0.453763	0.343	0.323	6.00655e-05	1.64109e-09
LEPROT	0.463128	0.486	0.524	6.36237e-05	1.73831e-09
CPA1	-1.94459	0.228	0.282	6.60206e-05	1.80379e-09
GSN	0.250161	0.482	0.45	7.29081e-05	1.99197e-09
PHIP	0.434644	0.47	0.476	9.63843e-05	2.63338e-09
BOD1L1	0.426981	0.456	0.458	0.000111373	3.0429e-09
CCNG2	0.314074	0.164	0.118	0.000118001	3.22399e-09
SNX6	0.411377	0.388	0.379	0.000118638	3.24138e-09
REG1A	-2.2523	0.274	0.315	0.000122695	3.35223e-09
ATP6V1B2	0.467362	0.34	0.319	0.000139643	3.81527e-09
ARHGEF1	0.263879	0.134	0.09	0.000148651	4.0614e-09
ZFHX3	0.488572	0.343	0.317	0.000176736	4.82871e-09
DDIT4	0.56556	0.24	0.19	0.000197008	5.38258e-09
GLA	0.253938	0.174	0.126	0.000197509	5.39626e-09
C15orf39	0.300721	0.141	0.098	0.000268252	7.3291e-09
ATP2B1-AS1	0.554757	0.259	0.224	0.000290575	7.93898e-09
TMEM219	0.426294	0.514	0.57	0.000300091	8.19897e-09
BCL3	0.341768	0.171	0.124	0.000319497	8.72919e-09
CLPS	-2.1044	0.255	0.298	0.000372934	1.01892e-08
MCL1	0.49705	0.44	0.449	0.000385046	1.05201e-08
NUMB	0.330462	0.251	0.21	0.000403143	1.10145e-08
DENND1B	0.286725	0.174	0.131	0.000414559	1.13264e-08
IRS2	0.441005	0.398	0.392	0.000432772	1.1824e-08
CYTOR	-0.25831	0.112	0.177	0.000505272	1.38049e-08
CTRB2	-1.89733	0.265	0.305	0.000524783	1.43379e-08
UBE2B	0.334928	0.644	0.732	0.00056107	1.53294e-08
GNS	0.451001	0.346	0.327	0.000562357	1.53645e-08
GAA	0.363774	0.256	0.22	0.000586971	1.6037e-08
NAP1L1	0.297185	0.684	0.78	0.000594209	1.62348e-08
ZNF326	0.449522	0.429	0.438	0.000672182	1.83651e-08
AMFR	0.413481	0.347	0.329	0.000699557	1.91131e-08
YPEL3	0.42377	0.388	0.389	0.000822527	2.24728e-08
DNASE2	0.411191	0.241	0.207	0.00083589	2.28379e-08
EIF5	0.319177	0.691	0.753	0.000846157	2.31184e-08
SIPA1L2	0.288075	0.183	0.138	0.000886323	2.42158e-08
TBK1	0.414308	0.316	0.29	0.000992049	2.71044e-08
KMT2E	0.441714	0.481	0.503	0.00111009	3.03296e-08
OSER1	0.420758	0.374	0.364	0.00111031	3.03355e-08
CTNNBL1	0.391545	0.249	0.209	0.0012401	3.38816e-08
MDM4	0.443132	0.433	0.445	0.00148099	4.04631e-08
MKNK1	0.311939	0.223	0.183	0.00163161	4.45782e-08
RNH1	0.376167	0.462	0.486	0.00175274	4.78877e-08
ZFAND6	0.414567	0.419	0.429	0.00175669	4.79957e-08
HBP1	0.38406	0.304	0.28	0.00196559	5.37031e-08
PTPRJ	0.302658	0.195	0.154	0.00199354	5.44667e-08
CCSAP	0.275948	0.156	0.115	0.00217685	5.94751e-08
KBTBD2	0.301045	0.228	0.188	0.00218634	5.97344e-08
EIF2AK4	0.398622	0.342	0.327	0.00223416	6.1041e-08
CRTC2	0.321602	0.192	0.152	0.00231213	6.31713e-08
BHLHE40	0.452128	0.316	0.288	0.00291459	7.96315e-08
HES4	-0.366047	0.184	0.264	0.00322942	8.82331e-08
SRRM1	0.404803	0.572	0.644	0.00350323	9.57142e-08
ARSG	0.267619	0.119	0.081	0.00352392	9.62794e-08
AMY2B	-0.408107	0.077	0.131	0.00362381	9.90086e-08
BRD4	0.394659	0.492	0.532	0.00433856	1.18537e-07
MBP	0.471654	0.404	0.412	0.00444822	1.21533e-07
ATP2B1	0.479547	0.388	0.39	0.00460879	1.2592e-07
ZNF511	0.402916	0.288	0.262	0.00469832	1.28366e-07
OSGIN2	0.418488	0.314	0.293	0.00474015	1.29509e-07
ARL4A	0.462426	0.29	0.266	0.00590951	1.61458e-07
WAPL	0.414477	0.379	0.371	0.00654869	1.78921e-07
BLOC1S2	0.373412	0.469	0.509	0.00684042	1.86892e-07
ADIPOR2	0.347957	0.228	0.192	0.00716941	1.9588e-07
KDM3A	0.303034	0.235	0.195	0.00734525	2.00684e-07
ZNF207	0.347208	0.534	0.588	0.00739481	2.02039e-07
LRP10	0.377935	0.4	0.396	0.0080183	2.19073e-07
TAPBP	0.309696	0.396	0.385	0.00837653	2.28861e-07
ACIN1	0.324369	0.303	0.273	0.00850663	2.32415e-07
ZBTB1	0.309774	0.186	0.145	0.0100328	2.74112e-07
PRSS2	-2.08298	0.278	0.308	0.0103338	2.82337e-07
SLC25A24	0.392402	0.32	0.302	0.0124908	3.41268e-07
MMD	0.281923	0.172	0.132	0.015406	4.20917e-07
PGD	0.339742	0.245	0.211	0.0177514	4.84998e-07
ZBTB43	0.471042	0.385	0.392	0.0197603	5.39883e-07
TPRA1	0.308532	0.183	0.146	0.0217288	5.93667e-07
ATF6B	0.267695	0.193	0.155	0.0222588	6.08147e-07
PMEPA1	-0.348152	0.085	0.136	0.0239365	6.53984e-07
NSMCE1	0.358941	0.103	0.169	0.0242292	6.61983e-07
STXBP2	0.32071	0.219	0.185	0.0260182	7.10861e-07
YPEL5	0.415558	0.463	0.504	0.0307002	8.3878e-07
CTRB1	-1.9417	0.269	0.295	0.0308254	8.42202e-07
ADIPOR1	0.408481	0.359	0.362	0.0424031	1.15852e-06
SFT2D2	0.458912	0.358	0.356	0.0431626	1.17927e-06
IL13RA1	0.387974	0.263	0.238	0.0503676	1.37613e-06
PRPF40A	0.339184	0.529	0.583	0.051136	1.39712e-06
DENND5A	0.250894	0.163	0.126	0.0771109	2.1068e-06
JAK1	0.350426	0.553	0.622	0.0880049	2.40444e-06
SEC14L1	0.348912	0.327	0.314	0.0954529	2.60793e-06
ZNFX1	0.274399	0.172	0.137	0.100441	2.74421e-06
AP2M1	0.348497	0.522	0.577	0.100459	2.74472e-06
SGPL1	0.32431	0.263	0.235	0.100662	2.75024e-06
ZCCHC2	0.388372	0.213	0.183	0.103561	2.82947e-06
TGOLN2	0.316507	0.576	0.646	0.118644	3.24156e-06
DBNL	0.265502	0.169	0.134	0.119563	3.26665e-06
LAMP1	0.492184	0.514	0.594	0.120173	3.28333e-06
KTN1	0.317247	0.618	0.728	0.141833	3.87512e-06
WDR26	0.383776	0.353	0.353	0.151733	4.14559e-06
MAT2A	0.347243	0.212	0.18	0.154929	4.23291e-06
UBE2A	0.355923	0.384	0.396	0.159269	4.3515e-06
NRIP1	0.398595	0.42	0.437	0.16094	4.39713e-06
TDP2	0.35368	0.266	0.244	0.217035	5.92977e-06
SPAG9	0.390328	0.496	0.544	0.227848	6.2252e-06
GADD45B	0.288298	0.397	0.392	0.230412	6.29524e-06
OGA	0.369377	0.397	0.404	0.231547	6.32625e-06
PFN1	0.477783	0.615	0.707	0.250601	6.84685e-06
STX6	0.259376	0.157	0.124	0.252446	6.89725e-06
CAST	0.29256	0.576	0.638	0.301644	8.2414e-06
TRIM8	0.402169	0.393	0.414	0.32998	9.0156e-06
IP6K1	0.362629	0.328	0.321	0.358446	9.79334e-06
TXN	0.287139	0.738	0.832	0.375348	1.02551e-05
MARF1	0.323903	0.224	0.195	0.387795	1.05952e-05
GNAQ	0.384187	0.395	0.405	0.411129	1.12327e-05
ZFC3H1	0.309863	0.208	0.178	0.479428	1.30988e-05
SQOR	0.259902	0.218	0.187	0.491967	1.34414e-05
TENT2	0.252903	0.192	0.161	0.545372	1.49005e-05
CBX3	0.322386	0.433	0.46	0.674745	1.84352e-05
BLOC1S1	0.346362	0.529	0.614	0.680191	1.85839e-05
CIAO2A	0.329271	0.244	0.223	0.754807	2.06226e-05
KLF7	0.26193	0.203	0.172	0.772711	2.11117e-05
NEMF	0.34917	0.351	0.352	0.791695	2.16304e-05
NR1H2	0.282783	0.246	0.222	0.815878	2.22911e-05
DAPK1	0.336151	0.204	0.177	0.826893	2.25921e-05
REG3A	-2.04337	0.083	0.121	0.950077	2.59577e-05

## Sheet: Table S2
Supplementary Table 2. Genes List of Abnormal Blood Monovalent Inorganic Cation Concentration Related Genes (ABRGs)
NO	GENE
1	ABCB6
2	AIP
3	AKAP9
4	ALAD
5	ALDOA
6	ALG12
7	ALG8
8	ANK2
9	AP1S3
10	AQP2
11	ARNT2
12	ATIC
13	ATP1A1
14	ATP6V0A4
15	AVPR2
16	BMPR1A
17	BSND
18	CA12
19	CA5A
20	CACNA1C
21	CACNA1D
22	CACNA1S
23	CALM1
24	CALM2
25	CALM3
26	CASR
27	CAV3
28	CDH23
29	CDKN2A
30	CLCN2
31	CLCNKA
32	CLCNKB
33	CLDN10
34	COL3A1
35	CPOX
36	CTNNB1
37	CTNS
38	CUL3
39	CYP11A1
40	CYP11B1
41	CYP11B2
42	CYP17A1
43	DEF6
44	DSG1
45	DZIP1L
46	EHHADH
47	EIF2AK3
48	ELP1
49	FGFR1
50	FOCAD
51	FXYD2
52	GABRA3
53	GATM
54	GCSH
55	GEMIN4
56	HMBS
57	HSD11B2
58	HSD3B2
59	IL36RN
60	INSR
61	INVS
62	IRF4
63	KCNE1
64	KCNE2
65	KCNE3
66	KCNH2
67	KCNJ1
68	KCNJ10
69	KCNJ18
70	KCNJ2
71	KCNJ5
72	KCNN4
73	KCNQ1
74	KLHL3
75	LPIN1
76	LYST
77	MAGED2
78	MC2R
79	MRAP
80	MT-CO1
81	MT-CO3
82	NDUFAF6
83	NDUFB8
84	NFKB2
85	NNT
86	NOS1AP
87	NR0B1
88	NR3C1
89	NR3C2
90	NUP214
91	OBSCN
92	OCRL
93	PAX2
94	PBX1
95	PIEZO1
96	PKD2
97	PKHD1
98	PLVAP
99	POLG2
100	POR
101	PPOX
102	PRF1
103	PRKAR1A
104	RRAGD
105	RYR1
106	SAMD9
107	SARS2
108	SCN10A
109	SCN4A
110	SCN4B
111	SCN5A
112	SCNN1A
113	SCNN1B
114	SCNN1G
115	SERPINA6
116	SETD2
117	SLC12A1
118	SLC12A3
119	SLC26A3
120	SLC2A1
121	SLC2A2
122	SLC30A9
123	SLC34A1
124	SLC4A1
125	SLC4A2
126	SLC4A4
127	SLC5A1
128	SMAD4
129	SNTA1
130	STAR
131	SYK
132	TBK1
133	TBX19
134	TBX5
135	TDP2
136	TERT
137	TICAM1
138	TLR3
139	TP53
140	TRAF3
141	TRDN
142	TSFM
143	TXNRD2
144	UNC45A
145	UNC93B1
146	USP8
147	WNK1
148	WNK4
149	ZNRF3

## Sheet: Table S3
Supplementary Table 3. Differentially Expressed ABRGs Between T2D and ND
Gene	Avg_log2FC	Pct.1	Pct.2	P_val_adj	P_val
ATP1A1	-0.280259	0.381	0.566	9.28271e-12	2.53619e-16
CACNA1D	-0.286222	0.015	0.203	5.63274e-49	1.53896e-53
CALM1	-0.908125	0.696	0.921	1.22045e-130	3.33448e-135
CLDN10	-0.410188	0.033	0.183	2.30104e-33	6.28683e-38
CTNNB1	1.1751	0.64	0.395	1.75662e-144	4.79939e-149
FGFR1	-0.563916	0.109	0.466	1.78964e-101	4.88958e-106
FXYD2	-2.69091	0.066	0.606	2.40057e-240	6.55876e-245
MT-CO1	0.609692	0.982	0.959	8.98687e-110	2.45536e-114
MT-CO3	0.380741	0.983	0.967	1.71147e-42	4.67602e-47
NR3C1	0.461429	0.449	0.45	2.26324e-07	6.18355e-12
NUP214	0.521019	0.307	0.198	1.36074e-29	3.71775e-34
PBX1	-0.474821	0.037	0.348	3.90019e-93	1.0656e-97
SYK	0.66432	0.254	0.054	3.70465e-197	1.01217e-201
TBK1	0.414308	0.316	0.29	0.000992049	2.71044e-08
TDP2	0.35368	0.266	0.244	0.217035	5.92977e-06
UNC93B1	0.535363	0.221	0.066	3.09091e-101	8.44487e-106

## Sheet: Table S4
Supplementary Table 4. AUC Results of Prediction Models
Model	Training set	Testing set
Lasso+Stepglm[both]	0.690144	0.719251
SVM	0.807692	0.306818
glmBoost+SVM	0.5	0.5
Ridge	0.658654	0.716578
Lasso+SVM	0.6625	0.488636
glmBoost+Ridge	0.690144	0.709893
glmBoost+Enet[alpha=0.1]	0.688702	0.709893
glmBoost+Enet[alpha=0.3]	0.690144	0.715241
glmBoost+Enet[alpha=0.2]	0.688462	0.709893
glmBoost+Enet[alpha=0.4]	0.689663	0.708556
Lasso+glmBoost	0.683413	0.691176
Enet[alpha=0.5]	0.68125	0.721925
glmBoost	0.678606	0.67246
glmBoost+Enet[alpha=0.5]	0.690385	0.715241
Enet[alpha=0.6]	0.68101	0.707219
glmBoost+Enet[alpha=0.6]	0.688462	0.709893
glmBoost+Enet[alpha=0.7]	0.688462	0.709893
glmBoost+Enet[alpha=0.8]	0.689663	0.709893
Enet[alpha=0.8]	0.686538	0.716578
Lasso	0.678846	0.67246
glmBoost+Enet[alpha=0.9]	0.688702	0.709893
glmBoost+Lasso	0.688462	0.709893
Lasso+plsRglm	0.604087	0.613636
glmBoost+plsRglm	0.628365	0.548128
glmBoost+Stepglm[forward]	0.690144	0.719251
Lasso+Stepglm[forward]	0.685817	0.751337
RF+SVM	0.765385	0.381684
Stepglm[forward]	0.684856	0.739305
plsRglm	0.59399	0.541444
RF+Ridge	0.413462	0.537433
RF+Enet[alpha=0.1]	0.61274	0.597594
RF+plsRglm	0.58149	0.533422
RF+Stepglm[forward]	0.616827	0.643048
RF+glmBoost	0.611538	0.541444
Stepglm[both]+Ridge	0.689423	0.709893
Stepglm[backward]+Ridge	0.690144	0.709893
Stepglm[both]+plsRglm	0.628365	0.548128
Stepglm[backward]+plsRglm	0.628365	0.548128
Stepglm[both]+Enet[alpha=0.9]	0.690144	0.715241
Stepglm[backward]+Enet[alpha=0.9]	0.689183	0.709893
Stepglm[both]+Enet[alpha=0.1]	0.688702	0.709893
Stepglm[backward]+Enet[alpha=0.1]	0.689663	0.709893
Stepglm[both]+Enet[alpha=0.8]	0.688462	0.709893
Stepglm[backward]+Enet[alpha=0.8]	0.688462	0.709893
Stepglm[both]+Enet[alpha=0.2]	0.688942	0.709893
Stepglm[backward]+Enet[alpha=0.2]	0.690385	0.71123
Stepglm[both]+Lasso	0.688462	0.709893
Stepglm[backward]+Lasso	0.690385	0.709893
Stepglm[both]+Enet[alpha=0.6]	0.690385	0.709893
Stepglm[backward]+Enet[alpha=0.6]	0.690144	0.709893
glmBoost+GBM	0.852885	0.688503
Stepglm[both]+Enet[alpha=0.7]	0.690865	0.71123
Stepglm[backward]+Enet[alpha=0.7]	0.690385	0.712567
Lasso+Stepglm[backward]	0.690144	0.719251
Stepglm[both]	0.690144	0.719251
Stepglm[backward]	0.690144	0.719251
glmBoost+Stepglm[both]	0.690144	0.719251
glmBoost+Stepglm[backward]	0.690144	0.719251
Stepglm[both]+Enet[alpha=0.4]	0.688462	0.709893
Stepglm[backward]+Enet[alpha=0.4]	0.688702	0.709893
Stepglm[both]+Enet[alpha=0.3]	0.688462	0.709893
Stepglm[backward]+Enet[alpha=0.3]	0.688462	0.709893
Stepglm[both]+glmBoost	0.682692	0.69385
Stepglm[backward]+glmBoost	0.683173	0.692513
Stepglm[both]+Enet[alpha=0.5]	0.688942	0.709893
Stepglm[backward]+Enet[alpha=0.5]	0.689423	0.709893
glmBoost+RF	0.9875	0.72861
RF	1	0.668449
Lasso+GBM	0.984135	0.73262
RF+GBM	0.957452	0.649733
GBM	0.98774	0.758021
Stepglm[both]+SVM	0.5	0.5
Stepglm[backward]+SVM	0.5	0.5
Lasso+RF	0.999279	0.676471
Stepglm[both]+GBM	0.832692	0.684492
Stepglm[backward]+GBM	0.754928	0.593583
Stepglm[both]+RF	0.988221	0.716578
LDA	0.684135	0.747326
glmBoost+LDA	0.690144	0.720588
RF+LDA	0.619712	0.644385
Stepglm[both]+LDA	0.690144	0.720588
Stepglm[backward]+LDA	0.690144	0.720588
Lasso+LDA	0.683894	0.748663
Stepglm[backward]+RF	0.987981	0.725936
XGBoost	0.989904	0.70254
Lasso+XGBoost	0.779327	0.641043
glmBoost+XGBoost	0.642067	0.372326
RF+XGBoost	0.946755	0.602273
Stepglm[both]+XGBoost	0.642067	0.372326
Stepglm[backward]+XGBoost	0.642067	0.372326
NaiveBayes	0.658173	0.446524
Lasso+NaiveBayes	0.694952	0.518717
glmBoost+NaiveBayes	0.639183	0.530749
RF+NaiveBayes	0.664183	0.548128
Stepglm[both]+NaiveBayes	0.639183	0.530749
Stepglm[backward]+NaiveBayes	0.639183	0.530749

## Sheet: Table S5
Supplementary Table 5. Protein Sequences of 7 Hub ABRGs Used for AlphaFold3 Prediction
Protein	Sequence
NUP214	mgdemdamiperemkdfqfralkkvrifdspeelpkerssllavsnkyglvfaggasglqifptknlliqnkpgddpnkivdkvqgllvpmkfpihhlalscdnltlsacmmsseygsiiaffdvrtfsneakqqkrpfayhkllkdaggmvidmkwnptvpsmvavcladgsiavlqvtetvkvcatlpstvavtsvcwspkgkqlavgkqngtvvqylptlqekkvipcppfyesdhpvrvldvlwigtyvfaivyaaadgtletspdvvmallpkkeekhpeifvnfmepcygscterqhhyylsyieewdlvlaasaastevsilarqsdqinweswlledssraelpvtdksddslpmgvvvdytnqveitisdektlppapvlmllstdgvlc…
TDP2	melgscleggreaaeeegepevkkrrllcvefasvascdaavaqcflaendwemeralnsyfeppveesalerrpetisepktyvdltneettdsttskispsedtqqengsmfslitwnidgldlnnlserargvcsylalyspdviflqevippyysylkkrssnyeiitgheegyftaimlkksrvklksqeiipfpstkmmrnllcvhvnvsgnelclmtshlestrghaaermnqlkmvlkkmqeapesatvifagdtnlrdrevtrcgglpnnivdvweflgkpkhcqytwdtqmnsnlgitaacklrfdriffraaaeeghiiprsldllglekldcgrfpsdhwgllcnldiil
UNC93B1	meaepplypmagaagpqgdedllgvpdgpeapldelvgaypnyneeeeerryyrrkrlgvlknvlaasaggmltygvylgllqmqlilhydetyrevkygnmglpdidskmlmginvtpiaallytpvlirffgtkwmmflavgiyalfvstnyweryytlvpsavalgmaivplwasmgnyitrmaqkyheyshykeqdgqgmkqrpprgshapyllvfqaifysffhlsfacaqlpmiyflnhylydlnhtlynvqscgtnshgilsgfnktvlrtlprsgnlivvesvlmavaflamllvlglcgaayrpteeidlrsvgwgnifqlpfkhvrdyrlrhlvpffiysgfevlfactgialgygvcsvglerlayllvayslgasaasllgllglwl…
CACNA1D	mmmmmmmkkmqhqrqqqadhaneanyargtrlplsgegptsqpnsskqtvlswqaaidaarqakaaqtmstsapppvgslsqrkrqqyakskkqgnssnsrparalfclslnnpirracisivewkpfdifillaifancvalaiyipfpeddsnstnhnlekveyafliiftvetflkiiayglllhpnayvrngwnlldfvivivglfsvileqltketeggnhssgksggfdvkalrafrvlrplrlvsgvpslqvvlnsiikamvpllhiallvlfviiiyaiiglelfigkmhktcffadsdivaeedpapcafsgngrqctangtecrsgwvgpnggitnfdnfafamltvfqcitmegwtdvlywvndaigwewpwvyfvsliilgsffvln…
CLDN10	msraqiwalvsgvggfgalvaattsnewkvttrassvitatwvyqglwmncagyiqacrglmiaavslgffgsifalfgmkctkvggsdkakakiaclagivfilsglcsmtgcslyankitteffdplfveqkyelgaalfigwagaslciiggvifcfsisdnnktprytyngatsvmssrtkyhggedfkttnpskqfdknayv
ATP1A1	mgkgvgrdkyepaavseqgdkkgkkgkkdrdmdelkkevsmddhklsldelhrkygtdlsrgltsaraaeilardgpnaltpppttpewikfcrqlfggfsmllwigailcflaysiqaateeepqndnlylgvvlsavviitgcfsyyqeaksskimesfknmvpqqalvirngekmsinaeevvvgdlvevkggdripadlriisangckvdnssltgesepqtrspdftnenpletrniaffstncvegtargivvytgdrtvmgriatlasgleggqtpiaaeiehfihiitgvavflgvsffilslileytwleavifligiivanvpegllatvtvcltltakrmarknclvknleavetlgststicsdktgtltqnrmtvahmwfdnqihe…
CALM1	mrslgqnpteaelqdminevdadgngtidfpefltmmarkmkdtdseeeireafrvfdkdgngyisaaelrhvmtnlgekltdeevdemireadidgdgqvnyeefvqmmtak

## Sheet: Table S6
Supplementary Table 6. Correlation Analysis of 7 Hub ABRGs
Genes	ATP1A1	CACNA1D	CALM1	CLDN10	NUP214	TDP2	UNC93B1
ATP1A1	1	0.178751	-0.0439208	0.411149	0.164594	-0.0254957	-0.0659718
CACNA1D	0.178751	1	0.703378	-0.458493	0.446246	-0.0719601	-0.502278
CALM1	-0.0439208	0.703378	1	-0.611139	0.117469	0.196437	-0.243762
CLDN10	0.411149	-0.458493	-0.611139	1	-0.133224	-0.0981121	0.205139
NUP214	0.164594	0.446246	0.117469	-0.133224	1	-0.665911	-0.737573
TDP2	-0.0254957	-0.0719601	0.196437	-0.0981121	-0.665911	1	0.494923
UNC93B1	-0.0659718	-0.502278	-0.243762	0.205139	-0.737573	0.494923	1

## Sheet: Table S7
Supplementary Table 7. Correlation Between Hub ABRGs and Immune Cells in T2D
Immune cells	ATP1A1	CACNA1D	CALM1	CLDN10	NUP214	TDP2	UNC93B1
aDC	-0.0883567	-0.29106	-0.188977	0.089231	0.092505	-0.227086	0.194768
B cells	0.119925	-0.163336	-0.254045	0.342229	0.114225	-0.134775	-0.0589701
CD8 T cells	-0.196627	-0.301232	-0.283923	-0.0337145	-0.0526048	0.0161456	0.105121
Cytotoxic cells	-0.323014	-0.175219	-0.270239	0.0708106	0.201268	-0.536797	-0.0241581
DC	0.00907576	0.028256	-0.148366	0.14437	0.10553	-0.199883	-0.155036
Eosinophils	0.209522	0.717047	0.43312	-0.203266	0.668635	-0.340347	-0.622906
iDC	-0.0655294	-0.0217778	0.111177	0.122564	-0.379971	0.224791	0.195627
Macrophages	0.209375	-0.473019	-0.364478	0.514069	-0.481291	0.3315	0.394607
Mast cells	-0.207421	0.333042	0.451404	-0.492979	-0.279309	0.465085	0.0917571
Neutrophils	0.25444	-0.245301	-0.4412	0.540639	0.348933	-0.442331	-0.212307
NK CD56bright cells	0.202963	0.0230772	-0.177705	0.316293	0.256629	-0.286151	-0.0125011
NK CD56dim cells	0.237406	-0.274253	-0.151805	0.293025	-0.316158	0.125927	0.455395
NK cells	0.254256	0.0204156	-0.133819	-0.0180964	0.0434558	-0.18455	0.149517
T cells	-0.399877	-0.106009	-0.0361396	-0.0189941	0.0254297	-0.177579	-0.00949518
T helper cells	0.281807	-0.140843	0.105419	0.0276453	-0.479052	0.755994	0.380699
Tcm	0.290235	0.531416	0.359231	-0.218599	0.518319	-0.0678215	-0.578025
Tem	0.404853	0.375813	0.173002	-0.00299849	0.476827	-0.210624	-0.421297
TFH	-0.0161413	0.197666	0.386706	-0.375237	-0.410722	0.531364	0.339583
Tgd	-0.0517279	0.0905244	0.0227314	-0.101636	0.00943041	-0.0789659	-0.243676
Th1 cells	-0.259028	-0.0989868	-0.162557	-0.0957906	0.203219	-0.185105	-0.0133414
Th17 cells	0.122079	0.423585	0.0709373	-0.101082	0.642421	-0.574922	-0.500857
Th2 cells	0.312626	0.229906	0.318103	-0.0774129	0.0718414	0.283887	-0.289664

## Sheet: Table S8
Supplementary Table 8. Enrichment Scores (ES) for Cytokine Responses Using Immune Response Enrichment Analysis (IREA)
Cytokine	Enrichment Score	pval	padj
IL15	1500.5	0.00114044	0.0490389
Adiponectin	1454.55	0.000812021	0.0490389
IL11	1307.5	0.00440268	0.075726
IFNa1	1288.26	0.00279447	0.0698714
IFNb	1270.02	0.00324983	0.0698714
Prolactin	1264.67	0.0114817	0.149661
IL9	1130.99	0.012825	0.149661
IL7	1104.14	0.013922	0.149661
IL17F	997.778	0.0404835	0.316507
TSLP	990.464	0.031061	0.267124
IL10	976.424	0.0468452	0.335724
IL27	775.853	0.0804217	0.425007
LIF	757.516	0.136423	0.488848
IFNg	732.907	0.0988388	0.425007
CD30L	722.131	0.0929904	0.425007
IL1b	711.245	0.0825589	0.425007
APRIL	706.624	0.0851842	0.425007
Persephin	681.412	0.129488	0.484174
IL31	662.383	0.177025	0.585544
IL36RA	654.244	0.128872	0.484174
HGF	622.276	0.116444	0.476864
IL36a	586.133	0.211375	0.649223
CD40L	580.56	0.164071	0.564404
M-CSF	577.686	0.20432	0.649223
IL5	481.455	0.305362	0.820351
VEGF	458.492	0.44513	0.871548
IL18	444.739	0.225075	0.667465
IL19	440.597	0.324179	0.820351
IL6	435.55	0.0745096	0.425007
Leptin	416.014	0.433565	0.871548
OX40L	364.678	0.429273	0.871548
TPO	347.444	0.44513	0.871548
TRAIL	339.204	0.393125	0.871548
GDNF	305.993	0.51652	0.880574
IL2	285.09	0.430701	0.871548
IL12	269.604	0.452447	0.871548
IL3	261.847	0.553501	0.898134
IL17B	233.807	0.636359	0.941829
IGF-I	205.058	0.65213	0.941829
Cardiotrophin-1	189.744	0.529236	0.880574
Flt3l	176.442	0.581645	0.926323
EGF	147.778	0.757254	0.941829
LIGHT	138.381	0.700361	0.941829
IL1ra	137.915	0.892131	0.941829
IL21	126.976	0.684137	0.941829
CD27L	100.324	0.698551	0.941829
SCF	96.7681	0.73874	0.941829
TNFa	95.3945	0.882481	0.941829
IFNe	93.9399	0.794693	0.941829
FasL	90.0706	0.85364	0.941829
Neuropoietin	54.9606	0.865155	0.941829
IFNl2	54.3206	0.993177	0.993177
IL33	53.6804	0.911478	0.941829
BAFF	41.9621	0.863234	0.941829
Resistin	40.7049	0.911478	0.941829
Decorin	13.8539	0.930878	0.941829
IL23	8.75088	0.926994	0.941829
IFNk	-1.02302	0.878626	0.941829
IL17C	-11.4849	0.901797	0.941829
IL17E	-14.9583	0.917293	0.941829
LTA2-B1	-31.1388	0.925053	0.941829
IL17D	-54.5079	0.869	0.941829
C3a	-59.6839	0.888269	0.941829
OSM	-75.9121	0.811702	0.941829
IL22	-109.075	0.790927	0.941829
TWEAK	-131.913	0.768431	0.941829
TL1A	-149.152	0.857475	0.941829
IL30	-166.199	0.826897	0.941829
G-CSF	-238.231	0.65037	0.941829
LTA1-B2	-275.339	0.607019	0.93746
IL24	-285.609	0.510221	0.880574
IL-Y	-289.933	0.53244	0.880574
FGF-basic	-290.785	0.476311	0.871548
C5a	-314.093	0.467282	0.871548
RANKL	-320.18	0.610439	0.93746
41BBL	-323.32	0.511792	0.880574
IL1a	-364.894	0.467282	0.871548
IL17A	-403.849	0.33021	0.820351
TGF-beta-1	-410.583	0.333864	0.820351
GM-CSF	-434.203	0.419355	0.871548
IL20	-461.62	0.375764	0.871548
IL13	-492.889	0.326583	0.820351
Noggin	-536.314	0.248295	0.711778
IL4	-750.694	0.0953926	0.425007
GITRL	-872.39	0.0627949	0.415413
IL34	-1037.27	0.0191813	0.183288

## Sheet: Table S9
Supplementary Table 9. Network Analysis of 7 Hub ABRGs Using STRING
node1	node2	node1_string_id	node2_string_id	neighborhood_on_chromosome	gene_fusion	phylogenetic_cooccurrence	homology	coexpression	experimentally_determined_interaction	database_annotated	automated_textmining	combined_score
ATP1A1	ATP1B4	9606.ENSP00000445306	9606.ENSP00000218008	0	0	0	0	0.046	0.299	0.9	0.358	0.951
ATP1A1	SLC9A1	9606.ENSP00000445306	9606.ENSP00000263980	0	0	0	0	0.08	0.099	0.72	0.32	0.821
ATP1A1	PRKG2	9606.ENSP00000445306	9606.ENSP00000264399	0	0	0	0	0.053	0	0.9	0.072	0.904
ATP1A1	CACNA1D	9606.ENSP00000445306	9606.ENSP00000288139	0	0	0	0	0	0.094	0	0.74	0.754
ATP1A1	FXYD2	9606.ENSP00000445306	9606.ENSP00000292079	0	0	0	0	0	0.745	0.9	0.885	0.996
ATP1A1	ATP1A4	9606.ENSP00000445306	9606.ENSP00000357060	0	0	0.05	0.98	0.047	0	0.9	0.046	0.902
ATP1A1	PRKG1	9606.ENSP00000445306	9606.ENSP00000363092	0	0	0	0	0.053	0	0.9	0.124	0.909
ATP1A1	KCNJ5	9606.ENSP00000445306	9606.ENSP00000433295	0	0	0	0	0	0	0	0.801	0.801
ATP1A1	ATP1A3	9606.ENSP00000445306	9606.ENSP00000444688	0	0	0.048	0.984	0.058	0.199	0.9	0.377	0.947
ATP1A1	FXYD1	9606.ENSP00000445306	9606.ENSP00000481244	0	0	0	0	0	0.309	0.9	0.231	0.942
ATP1A3	ATP1B4	9606.ENSP00000444688	9606.ENSP00000218008	0	0	0	0	0.046	0.488	0.9	0.401	0.966
ATP1A3	SLC9A1	9606.ENSP00000444688	9606.ENSP00000263980	0	0	0	0	0.059	0.099	0.72	0.328	0.819
ATP1A3	PRKG2	9606.ENSP00000444688	9606.ENSP00000264399	0	0	0	0	0.053	0	0.9	0.072	0.904
ATP1A3	CACNA1D	9606.ENSP00000444688	9606.ENSP00000288139	0	0	0	0	0	0.094	0	0.731	0.746
ATP1A3	FXYD2	9606.ENSP00000444688	9606.ENSP00000292079	0	0	0	0	0	0.745	0.9	0.885	0.996
ATP1A3	ATP1A4	9606.ENSP00000444688	9606.ENSP00000357060	0	0	0.051	0.979	0.065	0	0.9	0.381	0.937
ATP1A3	PRKG1	9606.ENSP00000444688	9606.ENSP00000363092	0	0	0	0	0.053	0	0.9	0.132	0.91
ATP1A3	KCNJ5	9606.ENSP00000444688	9606.ENSP00000433295	0	0	0	0	0	0	0	0.784	0.784
ATP1A3	FXYD1	9606.ENSP00000444688	9606.ENSP00000481244	0	0	0	0	0.086	0.057	0.9	0.266	0.928
ATP1A4	ATP1B4	9606.ENSP00000357060	9606.ENSP00000218008	0	0	0	0	0.071	0.565	0.9	0.43	0.973
ATP1A4	SLC9A1	9606.ENSP00000357060	9606.ENSP00000263980	0	0	0	0	0.059	0.099	0.54	0.506	0.781
ATP1A4	PRKG2	9606.ENSP00000357060	9606.ENSP00000264399	0	0	0	0	0.053	0	0.9	0.072	0.904
ATP1A4	CACNA1D	9606.ENSP00000357060	9606.ENSP00000288139	0	0	0	0	0.049	0.094	0	0.732	0.749
ATP1A4	FXYD2	9606.ENSP00000357060	9606.ENSP00000292079	0	0	0	0	0	0.745	0.9	0.874	0.996
ATP1A4	KCNJ5	9606.ENSP00000357060	9606.ENSP00000433295	0	0	0	0	0.092	0	0	0.799	0.809
ATP1A4	PRKG1	9606.ENSP00000357060	9606.ENSP00000363092	0	0	0	0	0.053	0	0.9	0.131	0.91
ATP1A4	FXYD1	9606.ENSP00000357060	9606.ENSP00000481244	0	0	0	0	0	0.057	0.9	0.218	0.919
ATP1B4	FXYD1	9606.ENSP00000218008	9606.ENSP00000481244	0	0	0	0	0	0.042	0.9	0.052	0.901
ATP1B4	PRKG2	9606.ENSP00000218008	9606.ENSP00000264399	0	0	0	0	0.055	0	0.9	0	0.901
ATP1B4	PRKG1	9606.ENSP00000218008	9606.ENSP00000363092	0	0	0	0	0.074	0	0.9	0.078	0.907
ATP1B4	FXYD2	9606.ENSP00000218008	9606.ENSP00000292079	0	0	0	0	0	0.542	0.9	0.246	0.962
CACNA1B	CACNA1C	9606.ENSP00000360423	9606.ENSP00000266376	0	0	0.099	0.857	0.091	0.109	0.54	0.387	0.756
CACNA1B	CACNA1D	9606.ENSP00000360423	9606.ENSP00000288139	0	0	0.101	0.853	0.053	0.097	0.54	0.455	0.772
CACNA1B	CACNB3	9606.ENSP00000360423	9606.ENSP00000301050	0	0	0	0	0.087	0.926	0.8	0.874	0.998
CACNA1B	RYR1	9606.ENSP00000360423	9606.ENSP00000352608	0	0	0	0	0.145	0.085	0.54	0.374	0.744
CACNA1B	CACNA1E	9606.ENSP00000360423	9606.ENSP00000356545	0	0	0.06	0.947	0.162	0	0.9	0.507	0.956
CACNA1B	CALM1	9606.ENSP00000360423	9606.ENSP00000499717	0	0	0	0	0	0.925	0	0.185	0.936
CACNA1C	CACNG6	9606.ENSP00000266376	9606.ENSP00000252729	0	0	0	0	0.055	0	0.9	0	0.901
CACNA1C	KCNMB4	9606.ENSP00000266376	9606.ENSP00000258111	0	0	0	0	0	0	0.65	0.267	0.732
CACNA1C	PRKG2	9606.ENSP00000266376	9606.ENSP00000264399	0	0	0	0	0	0	0.9	0.278	0.924
CACNA1C	TMEM249	9606.ENSP00000266376	9606.ENSP00000454468	0	0	0	0	0	0	0.72	0	0.72
CACNA1C	TMEM262	9606.ENSP00000266376	9606.ENSP00000432459	0	0	0	0	0	0.13	0.72	0	0.745
CACNA1C	CATSPERZ	9606.ENSP00000266376	9606.ENSP00000491717	0	0	0	0	0	0.13	0.72	0	0.745
CACNA1C	CATSPERE	9606.ENSP00000266376	9606.ENSP00000355492	0	0	0	0	0	0.126	0.72	0.057	0.749
CACNA1C	KCNJ5	9606.ENSP00000266376	9606.ENSP00000433295	0	0	0	0	0	0.077	0	0.754	0.763
CACNA1C	CAMK2B	9606.ENSP00000266376	9606.ENSP00000379098	0	0	0	0	0.081	0.067	0.65	0.358	0.781
CACNA1C	CAMK2A	9606.ENSP00000266376	9606.ENSP00000500386	0	0.001	0	0	0.1	0.067	0.65	0.591	0.863
CACNA1C	PPP3CB	9606.ENSP00000266376	9606.ENSP00000378306	0	0	0	0	0.058	0.076	0.9	0.192	0.92
CACNA1C	NOS1	9606.ENSP00000266376	9606.ENSP00000477999	0	0	0	0	0.044	0.062	0.9	0.256	0.924
CACNA1C	PPP3CA	9606.ENSP00000266376	9606.ENSP00000378323	0	0	0	0	0.058	0.095	0.9	0.238	0.926
CACNA1C	PRKG1	9606.ENSP00000266376	9606.ENSP00000363092	0	0	0	0	0.108	0	0.9	0.356	0.937
CACNA1C	RYR1	9606.ENSP00000266376	9606.ENSP00000352608	0	0	0	0	0.14	0.091	0.72	0.78	0.945
CACNA1C	CACNA1F	9606.ENSP00000266376	9606.ENSP00000365441	0	0	0.06	0.96	0	0	0.9	0.788	0.978
CACNA1C	CALM1	9606.ENSP00000266376	9606.ENSP00000499717	0	0	0	0	0	0.967	0	0.437	0.981
CACNA1C	CACNA1D	9606.ENSP00000266376	9606.ENSP00000288139	0	0	0.057	0.966	0	0.522	0.9	0.64	0.981
CACNA1C	RYR2	9606.ENSP00000266376	9606.ENSP00000355533	0	0	0	0	0.162	0.324	0	0.97	0.981
CACNA1C	CACNA1S	9606.ENSP00000266376	9606.ENSP00000355192	0	0	0.058	0.964	0.043	0	0.9	0.825	0.982
CACNA1C	CACNB3	9606.ENSP00000266376	9606.ENSP00000301050	0	0	0	0	0.067	0.843	0.9	0.874	0.997
CACNA1D	CACNG6	9606.ENSP00000288139	9606.ENSP00000252729	0	0	0	0	0.055	0	0.9	0	0.901
CACNA1D	KCNMB4	9606.ENSP00000288139	9606.ENSP00000258111	0	0	0	0	0	0	0.65	0.233	0.72
CACNA1D	PRKG2	9606.ENSP00000288139	9606.ENSP00000264399	0	0	0	0	0	0	0.9	0.098	0.905
CACNA1D	KCNN2	9606.ENSP00000288139	9606.ENSP00000264773	0	0	0	0	0.091	0	0	0.803	0.813
CACNA1D	TMEM249	9606.ENSP00000288139	9606.ENSP00000454468	0	0	0	0	0	0	0.72	0	0.72
CACNA1D	KCNMB2	9606.ENSP00000288139	9606.ENSP00000407592	0	0	0	0	0	0	0.65	0.27	0.733
CACNA1D	CATSPERZ	9606.ENSP00000288139	9606.ENSP00000491717	0	0	0	0	0	0.13	0.72	0	0.745
CACNA1D	TMEM262	9606.ENSP00000288139	9606.ENSP00000432459	0	0	0	0	0	0.13	0.72	0	0.745
CACNA1D	CAMK2B	9606.ENSP00000288139	9606.ENSP00000379098	0	0	0	0	0.086	0.067	0.65	0.263	0.75
CACNA1D	CATSPERE	9606.ENSP00000288139	9606.ENSP00000355492	0	0	0	0	0	0.126	0.72	0.073	0.753
CACNA1D	CACNA1E	9606.ENSP00000288139	9606.ENSP00000356545	0	0	0.097	0.843	0	0.092	0.54	0.502	0.787
CACNA1D	KCNJ5	9606.ENSP00000288139	9606.ENSP00000433295	0	0	0	0	0.049	0.077	0	0.797	0.806
CACNA1D	CALM1	9606.ENSP00000288139	9606.ENSP00000499717	0	0	0	0	0	0.423	0	0.704	0.822
CACNA1D	CAMK2A	9606.ENSP00000288139	9606.ENSP00000500386	0	0.001	0	0	0.056	0.067	0.65	0.603	0.861
CACNA1D	RYR1	9606.ENSP00000288139	9606.ENSP00000352608	0	0	0	0	0.14	0.091	0.72	0.457	0.865
CACNA1D	PPP3CB	9606.ENSP00000288139	9606.ENSP00000378306	0	0	0	0	0.058	0.076	0.9	0.115	0.912
CACNA1D	PRKG1	9606.ENSP00000288139	9606.ENSP00000363092	0	0	0	0	0.045	0	0.9	0.208	0.917
CACNA1D	PPP3CA	9606.ENSP00000288139	9606.ENSP00000378323	0	0	0	0	0.058	0.076	0.9	0.171	0.918
CACNA1D	NOS1	9606.ENSP00000288139	9606.ENSP00000477999	0	0	0	0	0.066	0.062	0.9	0.181	0.918
CACNA1D	RYR2	9606.ENSP00000288139	9606.ENSP00000355533	0	0	0	0	0.108	0.353	0	0.911	0.944
CACNA1D	CACNA1S	9606.ENSP00000288139	9606.ENSP00000355192	0	0	0.058	0.964	0	0	0.9	0.758	0.975
CACNA1D	CACNA1F	9606.ENSP00000288139	9606.ENSP00000365441	0	0	0.057	0.967	0	0	0.9	0.812	0.98
CACNA1D	CACNB3	9606.ENSP00000288139	9606.ENSP00000301050	0	0	0	0	0.067	0.938	0.9	0.564	0.997
CACNA1E	CACNB3	9606.ENSP00000356545	9606.ENSP00000301050	0	0	0	0	0.068	0.926	0.54	0.508	0.982
CACNA1E	RYR1	9606.ENSP00000356545	9606.ENSP00000352608	0	0	0	0	0.134	0.085	0.54	0.357	0.734
CACNA1E	CALM1	9606.ENSP00000356545	9606.ENSP00000499717	0	0	0	0	0	0.925	0	0.135	0.932
CACNA1F	CACNG6	9606.ENSP00000365441	9606.ENSP00000252729	0	0	0	0	0.055	0	0.9	0.051	0.902
CACNA1F	PRKG2	9606.ENSP00000365441	9606.ENSP00000264399	0	0	0	0	0.044	0	0.9	0.07	0.903
CACNA1F	CACNB3	9606.ENSP00000365441	9606.ENSP00000301050	0	0	0	0	0.067	0.412	0.9	0.567	0.973
CACNA1F	RYR1	9606.ENSP00000365441	9606.ENSP00000352608	0	0	0	0	0.11	0.085	0.72	0.314	0.822
CACNA1F	CACNA1S	9606.ENSP00000365441	9606.ENSP00000355192	0	0	0.062	0.956	0	0	0.9	0.883	0.988
CACNA1F	CATSPERE	9606.ENSP00000365441	9606.ENSP00000355492	0	0	0	0	0	0.126	0.72	0.129	0.768
CACNA1F	PRKG1	9606.ENSP00000365441	9606.ENSP00000363092	0	0	0	0	0	0	0.9	0.086	0.904
CACNA1F	CAMK2A	9606.ENSP00000365441	9606.ENSP00000500386	0	0.001	0	0	0.057	0.067	0.65	0.151	0.704
CACNA1F	TMEM249	9606.ENSP00000365441	9606.ENSP00000454468	0	0	0	0	0	0	0.72	0	0.72
CACNA1F	TMEM262	9606.ENSP00000365441	9606.ENSP00000432459	0	0	0	0	0	0.13	0.72	0	0.745
CACNA1F	CATSPERZ	9606.ENSP00000365441	9606.ENSP00000491717	0	0	0	0	0.049	0.13	0.72	0	0.748
CACNA1F	CALM1	9606.ENSP00000365441	9606.ENSP00000499717	0	0	0	0	0	0.399	0	0.732	0.832
CACNA1S	CACNG6	9606.ENSP00000355192	9606.ENSP00000252729	0	0	0	0	0.08	0	0.9	0.27	0.927
CACNA1S	PRKG2	9606.ENSP00000355192	9606.ENSP00000264399	0	0	0	0	0	0	0.9	0.098	0.905
CACNA1S	CACNB3	9606.ENSP00000355192	9606.ENSP00000301050	0	0	0	0	0.067	0.412	0.9	0.407	0.963
CACNA1S	RYR1	9606.ENSP00000355192	9606.ENSP00000352608	0	0	0	0	0.342	0.095	0.72	0.985	0.997
CACNA1S	TMEM249	9606.ENSP00000355192	9606.ENSP00000454468	0	0	0	0	0	0	0.72	0	0.72
CACNA1S	CAMK2A	9606.ENSP00000355192	9606.ENSP00000500386	0	0.001	0	0	0.088	0.067	0.65	0.237	0.742
CACNA1S	TMEM262	9606.ENSP00000355192	9606.ENSP00000432459	0	0	0	0	0	0.13	0.72	0	0.745
CACNA1S	CAMK2B	9606.ENSP00000355192	9606.ENSP00000379098	0	0	0	0	0.078	0.067	0.65	0.261	0.748
CACNA1S	CATSPERZ	9606.ENSP00000355192	9606.ENSP00000491717	0	0	0	0	0	0.13	0.72	0.069	0.753
CACNA1S	CATSPERE	9606.ENSP00000355192	9606.ENSP00000355492	0	0	0	0	0.044	0.126	0.72	0.093	0.759
CACNA1S	RYR2	9606.ENSP00000355192	9606.ENSP00000355533	0	0	0	0	0.103	0.085	0	0.777	0.801
CACNA1S	PRKG1	9606.ENSP00000355192	9606.ENSP00000363092	0	0	0	0	0.044	0	0.9	0.171	0.913
CACNA1S	CALM1	9606.ENSP00000355192	9606.ENSP00000499717	0	0	0	0	0	0.939	0	0.12	0.944
CACNB3	CACNG6	9606.ENSP00000301050	9606.ENSP00000252729	0	0	0	0	0.06	0	0.9	0.114	0.909
CACNB3	CATSPERZ	9606.ENSP00000301050	9606.ENSP00000491717	0	0	0	0	0	0	0.72	0	0.72
CACNB3	TMEM262	9606.ENSP00000301050	9606.ENSP00000432459	0	0	0	0	0	0	0.72	0	0.72
CACNB3	TMEM249	9606.ENSP00000301050	9606.ENSP00000454468	0	0	0	0	0	0	0.72	0	0.72
CACNB3	CATSPERE	9606.ENSP00000301050	9606.ENSP00000355492	0	0	0	0	0.051	0	0.72	0.106	0.741
CACNB3	RYR1	9606.ENSP00000301050	9606.ENSP00000352608	0	0	0	0	0.056	0	0.72	0.142	0.753
CACNG6	CATSPERE	9606.ENSP00000252729	9606.ENSP00000355492	0	0	0	0	0	0	0.72	0	0.72
CACNG6	CATSPERZ	9606.ENSP00000252729	9606.ENSP00000491717	0	0	0	0	0	0	0.72	0	0.72
CACNG6	TMEM262	9606.ENSP00000252729	9606.ENSP00000432459	0	0	0	0	0	0	0.72	0	0.72
CACNG6	TMEM249	9606.ENSP00000252729	9606.ENSP00000454468	0	0	0	0	0	0	0.72	0	0.72
CACNG6	RYR1	9606.ENSP00000252729	9606.ENSP00000352608	0	0	0	0	0.108	0	0.72	0.07	0.747
CALM1	ITPKA	9606.ENSP00000499717	9606.ENSP00000260386	0	0	0	0	0	0.914	0.9	0.105	0.991
CALM1	ITPKC	9606.ENSP00000499717	9606.ENSP00000263370	0	0	0	0	0	0.062	0.9	0.054	0.903
CALM1	SLC9A1	9606.ENSP00000499717	9606.ENSP00000263980	0	0	0	0	0.062	0.945	0	0.054	0.948
CALM1	KCNN2	9606.ENSP00000499717	9606.ENSP00000264773	0	0	0	0	0	0.959	0	0.483	0.978
CALM1	IQCG	9606.ENSP00000499717	9606.ENSP00000265239	0	0	0	0	0	0.901	0	0.071	0.904
CALM1	NRGN	9606.ENSP00000499717	9606.ENSP00000284292	0	0	0	0	0.05	0.23	0.9	0.134	0.928
CALM1	PHKB	9606.ENSP00000499717	9606.ENSP00000313504	0	0	0	0	0.043	0.521	0.8	0.646	0.963
CALM1	RYR1	9606.ENSP00000499717	9606.ENSP00000352608	0	0	0	0	0	0.975	0	0.215	0.98
CALM1	RYR2	9606.ENSP00000499717	9606.ENSP00000355533	0	0	0	0	0	0.698	0	0.506	0.844
CALM1	PHKA1	9606.ENSP00000499717	9606.ENSP00000362643	0	0	0	0	0	0.319	0.8	0.585	0.938
CALM1	PHKA2	9606.ENSP00000499717	9606.ENSP00000369274	0	0	0	0	0	0.293	0.8	0.622	0.941
CALM1	CAMKK1	9606.ENSP00000499717	9606.ENSP00000371188	0	0	0	0	0	0.911	0.7	0.168	0.976
CALM1	PPP3CB	9606.ENSP00000499717	9606.ENSP00000378306	0	0	0	0	0.089	0.336	0.7	0.263	0.848
CALM1	PPP3CA	9606.ENSP00000499717	9606.ENSP00000378323	0	0	0	0	0.067	0.93	0.7	0.375	0.986
CALM1	CAMK2B	9606.ENSP00000499717	9606.ENSP00000379098	0	0	0	0	0.061	0.952	0.8	0.36	0.993
CALM1	ITPKB	9606.ENSP00000499717	9606.ENSP00000411152	0	0	0	0	0.05	0.062	0.9	0.075	0.906
CALM1	PHKG1	9606.ENSP00000499717	9606.ENSP00000445440	0	0	0	0	0.052	0.176	0.8	0.266	0.87
CALM1	PHKG2	9606.ENSP00000499717	9606.ENSP00000455607	0	0	0	0	0.052	0.288	0.8	0.602	0.939
CALM1	NOS1	9606.ENSP00000499717	9606.ENSP00000477999	0	0	0	0	0	0.902	0	0.154	0.914
CALM1	CAMK2A	9606.ENSP00000499717	9606.ENSP00000500386	0	0	0	0	0.061	0.942	0.8	0.341	0.991
CAMK2A	RYR2	9606.ENSP00000500386	9606.ENSP00000355533	0	0	0	0	0.109	0.069	0.9	0.279	0.932
CAMK2A	CAMK2B	9606.ENSP00000500386	9606.ENSP00000379098	0	0	0.051	0.979	0.208	0.944	0.9	0.901	0.999
CAMK2A	NOS1	9606.ENSP00000500386	9606.ENSP00000477999	0	0	0	0	0.125	0	0.9	0.256	0.929
CAMK2B	RYR2	9606.ENSP00000379098	9606.ENSP00000355533	0	0	0	0	0.102	0.069	0.9	0.209	0.925
CAMK2B	NOS1	9606.ENSP00000379098	9606.ENSP00000477999	0	0	0	0	0.087	0	0.9	0.147	0.915
CATSPERE	RYR1	9606.ENSP00000355492	9606.ENSP00000352608	0	0	0	0	0	0.114	0.72	0.071	0.749
CATSPERE	TMEM249	9606.ENSP00000355492	9606.ENSP00000454468	0	0	0.404	0	0	0	0.72	0	0.825
CATSPERE	TMEM262	9606.ENSP00000355492	9606.ENSP00000432459	0	0	0	0	0	0.507	0.72	0	0.856
CATSPERE	CATSPERZ	9606.ENSP00000355492	9606.ENSP00000491717	0	0	0	0	0	0.507	0.72	0.72	0.958
CATSPERZ	RYR1	9606.ENSP00000491717	9606.ENSP00000352608	0	0	0	0	0	0	0.72	0	0.72
CATSPERZ	TMEM262	9606.ENSP00000491717	9606.ENSP00000432459	0	0	0	0	0	0.507	0.72	0	0.856
CATSPERZ	TMEM249	9606.ENSP00000491717	9606.ENSP00000454468	0	0	0	0	0	0	0.72	0	0.72
CLDN10	CLDN16	9606.ENSP00000299339	9606.ENSP00000264734	0	0.011	0	0.631	0.122	0	0.65	0.443	0.814
CLDN10	CLDN23	9606.ENSP00000299339	9606.ENSP00000428780	0	0	0	0	0	0	0.65	0.491	0.814
CLDN16	CLDN23	9606.ENSP00000264734	9606.ENSP00000428780	0	0	0	0	0	0	0.65	0.629	0.864
CLDN16	FXYD2	9606.ENSP00000264734	9606.ENSP00000292079	0	0	0	0	0.047	0	0	0.923	0.923
CNPY3	UNC93B1	9606.ENSP00000361926	9606.ENSP00000227471	0	0	0	0	0.169	0	0.5	0.692	0.86
DCDC2	TDP2	9606.ENSP00000367715	9606.ENSP00000367440	0	0	0	0	0	0	0	0.863	0.863
DCDC2	KIAA0319	9606.ENSP00000367715	9606.ENSP00000367459	0	0	0	0	0.043	0.058	0	0.986	0.986
DDX19B-2	NUP214	9606.ENSP00000399208	9606.ENSP00000352400	0	0	0	0	0.109	0.949	0	0.293	0.965
FXYD1	SLC9A1	9606.ENSP00000481244	9606.ENSP00000263980	0	0	0	0	0	0	0.72	0.3	0.795
FXYD1	FXYD2	9606.ENSP00000481244	9606.ENSP00000292079	0	0	0	0.91	0	0	0.9	0.185	0.915
FXYD2	PRKG2	9606.ENSP00000292079	9606.ENSP00000264399	0	0	0	0	0	0	0.9	0.051	0.901
FXYD2	PRKG1	9606.ENSP00000292079	9606.ENSP00000363092	0	0	0	0	0	0	0.9	0.078	0.903
ITPKA	ITPKC	9606.ENSP00000260386	9606.ENSP00000263370	0	0	0.067	0.918	0	0	0.9	0.116	0.91
ITPKA	ITPKB	9606.ENSP00000260386	9606.ENSP00000411152	0	0	0.066	0.933	0	0	0.9	0.376	0.936
ITPKB	ITPKC	9606.ENSP00000411152	9606.ENSP00000263370	0	0	0.073	0.857	0	0	0.9	0.172	0.916
KCNMB2	KCNMB4	9606.ENSP00000407592	9606.ENSP00000258111	0	0	0	0.823	0	0	0.9	0.382	0.935
KCNMB2	PRKG2	9606.ENSP00000407592	9606.ENSP00000264399	0	0	0	0	0.047	0	0.9	0	0.9
KCNMB2	KCNN2	9606.ENSP00000407592	9606.ENSP00000264773	0	0	0	0	0.044	0	0.9	0.228	0.919
KCNMB2	PRKG1	9606.ENSP00000407592	9606.ENSP00000363092	0	0	0	0	0.042	0	0.9	0.087	0.904
KCNMB4	PRKG2	9606.ENSP00000258111	9606.ENSP00000264399	0	0	0	0	0.042	0	0.9	0.16	0.912
KCNMB4	PRKG1	9606.ENSP00000258111	9606.ENSP00000363092	0	0	0	0	0.049	0	0.9	0.174	0.914
KCNMB4	KCNN2	9606.ENSP00000258111	9606.ENSP00000264773	0	0	0	0	0	0	0.9	0.655	0.964
KIAA0319	TDP2	9606.ENSP00000367459	9606.ENSP00000367440	0	0.059	0	0	0.049	0	0	0.93	0.931
NOS1	RYR1	9606.ENSP00000477999	9606.ENSP00000352608	0	0	0	0	0.091	0	0.9	0.537	0.954
NOS1	RYR2	9606.ENSP00000477999	9606.ENSP00000355533	0	0	0	0	0.056	0	0.9	0.597	0.958
NUP214	NXT2	9606.ENSP00000352400	9606.ENSP00000218004	0	0	0	0	0	0.5	0	0.669	0.827
NUP214	NUP62CL	9606.ENSP00000352400	9606.ENSP00000361544	0	0	0	0	0.086	0.781	0	0.418	0.873
NUP214	SNUPN	9606.ENSP00000352400	9606.ENSP00000454852	0	0	0	0	0.047	0.9	0.4	0.452	0.964
NUP62CL	NXT2	9606.ENSP00000361544	9606.ENSP00000218004	0	0	0	0	0.109	0.091	0.54	0.305	0.706
PHKA1	PHKB	9606.ENSP00000362643	9606.ENSP00000313504	0	0	0.125	0.82	0.103	0	0.9	0.491	0.954
PHKA1	PHKA2	9606.ENSP00000362643	9606.ENSP00000369274	0	0	0.054	0.972	0.124	0.472	0.9	0.132	0.955
PHKA1	PHKG1	9606.ENSP00000362643	9606.ENSP00000445440	0	0	0	0	0.105	0.128	0.8	0.928	0.987
PHKA1	PHKG2	9606.ENSP00000362643	9606.ENSP00000455607	0	0	0	0	0.105	0.859	0.9	0.961	0.999
PHKA2	PHKB	9606.ENSP00000369274	9606.ENSP00000313504	0	0	0.121	0.825	0.111	0.623	0.9	0.376	0.978
PHKA2	PHKG1	9606.ENSP00000369274	9606.ENSP00000445440	0	0	0	0	0.105	0.528	0.36	0.919	0.975
PHKA2	PHKG2	9606.ENSP00000369274	9606.ENSP00000455607	0	0	0	0	0.122	0.879	0.9	0.958	0.999
PHKB	PHKG1	9606.ENSP00000313504	9606.ENSP00000445440	0	0	0	0	0.105	0.128	0.8	0.945	0.99
PHKB	PHKG2	9606.ENSP00000313504	9606.ENSP00000455607	0	0	0	0	0.112	0.849	0.9	0.977	0.999
PHKG1	PHKG2	9606.ENSP00000445440	9606.ENSP00000455607	0	0	0.059	0.962	0.044	0.594	0.36	0.076	0.744
PPP3CA	SLC9A1	9606.ENSP00000378323	9606.ENSP00000263980	0	0	0	0	0	0.905	0	0.109	0.912
PPP3CA	PPP3CB	9606.ENSP00000378323	9606.ENSP00000378306	0	0	0.049	0.982	0.106	0.616	0.9	0.868	0.994
PRKG1	PRKG2	9606.ENSP00000363092	9606.ENSP00000264399	0	0	0.052	0.941	0.067	0	0.9	0.091	0.908
RYR1	TMEM249	9606.ENSP00000352608	9606.ENSP00000454468	0	0	0	0	0	0	0.72	0	0.72
RYR1	TMEM262	9606.ENSP00000352608	9606.ENSP00000432459	0	0	0	0	0	0	0.72	0	0.72
RYR1	RYR2	9606.ENSP00000352608	9606.ENSP00000355533	0	0	0.055	0.971	0.08	0.69	0.9	0.137	0.972
TMEM249	TMEM262	9606.ENSP00000454468	9606.ENSP00000432459	0	0	0	0	0	0	0.72	0	0.72

[truncated: 6 more sheets: Table S 10, Table S 11, Table S 12, Table S 13, Table S 14, Table S 15]
